# Supplementary material for: Contribution to the knowledge of Neanurinae of north-western Iran with description of seven new species (Collembola, Neanuridae)
Source: Zookeys. 2020 Nov 12;992:105–38. doi: 10.3897/zookeys.992.56921 (PMC7677293; doi:10.3897/zookeys.992.56921)
Supplement: XML Treatment for Endonura agnieskae [file zookeys.992.56921-treatment1.xml]

<!DOCTYPE tp:taxon-treatment
  PUBLIC "-//TaxonX//DTD Taxonomic Treatment Publishing DTD v0 20100105//EN" "tax-treatment-NSO.dtd">
<tp:taxon-treatment xmlns:tp="http://www.plazi.org/taxpub"><tp:treatment-meta><kwd-group><label>Taxon classification</label><kwd><named-content xmlns:xlink="http://www.w3.org/1999/xlink" content-type="kingdom">Animalia</named-content></kwd><kwd><named-content xmlns:xlink="http://www.w3.org/1999/xlink" content-type="order">Poduromorpha</named-content></kwd><kwd><named-content xmlns:xlink="http://www.w3.org/1999/xlink" content-type="family">Neanuridae</named-content></kwd></kwd-group><mixed-citation publication-type="journal"><person-group><name><surname>Smolis</surname><given-names>Adrian</given-names></name><name><surname>Skarżyński</surname><given-names>Dariusz</given-names></name></person-group><article-title>Contribution to the knowledge of <tp:taxon-name><tp:taxon-name-part taxon-name-part-type="subfamily">Neanurinae</tp:taxon-name-part></tp:taxon-name> of north-western Iran with description of seven new species (<tp:taxon-name><tp:taxon-name-part taxon-name-part-type="order">Collembola</tp:taxon-name-part></tp:taxon-name>, <tp:taxon-name><tp:taxon-name-part taxon-name-part-type="family">Neanuridae</tp:taxon-name-part></tp:taxon-name>)</article-title><source>Zookeys</source><day>12</day><month>11</month><year>2020</year><volume>992</volume><fpage>105</fpage><lpage>138</lpage><pub-id pub-id-type="doi">10.3897/zookeys.992.56921</pub-id></mixed-citation></tp:treatment-meta><tp:nomenclature><tp:taxon-name><object-id xmlns:xlink="http://www.w3.org/1999/xlink" content-type="arpha" xlink:type="simple">6A4AAFB9-E507-5ADE-9D56-17DB127BFCDC</object-id>
            <tp:taxon-name-part taxon-name-part-type="genus" reg="Endonura">Endonura</tp:taxon-name-part>
            <tp:taxon-name-part taxon-name-part-type="species" reg="agnieskae">agnieskae</tp:taxon-name-part>
            <object-id xmlns:xlink="http://www.w3.org/1999/xlink" content-type="zoobank" xlink:type="simple">http://zoobank.org/B8FE7E36-B1F9-4D2E-BA23-1588CCA1126D</object-id>
          </tp:taxon-name><tp:taxon-status xmlns:xlink="http://www.w3.org/1999/xlink" xlink:type="simple">sp. nov.</tp:taxon-status><xref ref-type="fig" rid="F1">Figs 1–13</xref><xref ref-type="table" rid="T1">, Tables 1</xref><xref ref-type="table" rid="T2">, 2</xref><xref ref-type="table" rid="T3">, 3</xref></tp:nomenclature><tp:treatment-sec sec-type="type material" id="SECID0E1HAE"><title>Type material.</title><p><bold><italic>Holotype</italic></bold>: adult female on slide, Iran, Mazandaran Province, Nashtarud, forest reserve, sifting, 10.VII.1973, leg. A. Senglet, sample 7318. <bold><italic>Paratypes</italic></bold>: 4 females, 2 males and 2 juveniles on slide, same data as holotype.</p></tp:treatment-sec><tp:treatment-sec sec-type="material" id="SECID0EIIAE"><title>Other material.</title><p>Female on slide, Iran, Mazandaran Province, Kiasar (<named-content xmlns:xlink="http://www.w3.org/1999/xlink" content-type="dwc:verbatimCoordinates" xlink:type="simple"><named-content content-type="geo-json" specific-use="{&#34;type&#34;:&#34;Point&#34;,&#34;coordinates&#34;:[53.416667,36.266667]}" id="NCID0ERIAE" xlink:type="simple">36°16'N, 53°25'E</named-content></named-content>), 10.VII.1975, leg. A. Senglet, 7546; 9 females, 2 males and juvenile on slide, Gilan Province, Limir, large trees in marsh, sifting, 28.VI.1973, leg. A. Senglet, 7306; female on slide, Iran, Gilan Province, Paresar, tree holes, leaves, sifting, 2.VII.1973, leg. A. Senglet, 7310; female on slide, Gilan Province, road to Jirandeh, 1000 m a.s.l., forest, 9.VIII.1974, leg. A. Senglet, 7486; female on slide, Semnan Province, near Loveh (<named-content xmlns:xlink="http://www.w3.org/1999/xlink" content-type="dwc:verbatimCoordinates" xlink:type="simple"><named-content content-type="geo-json" specific-use="{&#34;type&#34;:&#34;Point&#34;,&#34;coordinates&#34;:[55.766667,37.316667]}" id="NCID0EZIAE" xlink:type="simple">37°19'N, 55°46'E</named-content></named-content> / 1300 m a.s.l.), 22.VIII.1975, leg. A. Senglet, 7574.</p><table-wrap id="T1" position="float" orientation="portrait"><label>Table 1.</label><caption><p>Chaetotaxy of <italic><tp:taxon-name><tp:taxon-name-part taxon-name-part-type="genus" reg="Endonura">Endonura</tp:taxon-name-part> <tp:taxon-name-part taxon-name-part-type="species" reg="agnieskae">agnieskae</tp:taxon-name-part></tp:taxon-name></italic> sp. nov.: Cephalic chaetotaxy–dorsal side.</p></caption><table id="TID0EPFAI" rules="all"><tbody><tr><th rowspan="1" colspan="1">Tubercle</th><th rowspan="1" colspan="1">Number of chaetae</th><th rowspan="1" colspan="1">Types of chaetae</th><th rowspan="1" colspan="1">Names of chaetae</th></tr><tr><td rowspan="2" colspan="1">
                    <abbrev xmlns:xlink="http://www.w3.org/1999/xlink" xlink:title="clypeal" id="ABBRID0EIKAE" xlink:type="simple">Cl</abbrev>
                  </td><td rowspan="2" colspan="1">4</td><td rowspan="1" colspan="1">
                    <abbrev xmlns:xlink="http://www.w3.org/1999/xlink" xlink:title="long macrochaeta" id="ABBRID0ETKAE" xlink:type="simple">Ml</abbrev>
                  </td><td rowspan="1" colspan="1">F</td></tr><tr><td rowspan="1" colspan="1">me</td><td rowspan="1" colspan="1">G</td></tr><tr><td rowspan="2" colspan="1">
                    <abbrev xmlns:xlink="http://www.w3.org/1999/xlink" xlink:title="antenno-frontal" id="ABBRID0EGLAE" xlink:type="simple">Af</abbrev>
                  </td><td rowspan="2" colspan="1">11</td><td rowspan="1" colspan="1">
                    <abbrev xmlns:xlink="http://www.w3.org/1999/xlink" xlink:title="long macrochaeta" id="ABBRID0ERLAE" xlink:type="simple">Ml</abbrev>
                  </td><td rowspan="1" colspan="1">B</td></tr><tr><td rowspan="1" colspan="1">
                    <abbrev xmlns:xlink="http://www.w3.org/1999/xlink" xlink:title="short macrochaeta" id="ABBRID0E4LAE" xlink:type="simple">Mc</abbrev>
                  </td><td rowspan="1" colspan="1">A, O, C, D, E</td></tr><tr><td rowspan="3" colspan="1">
                    <abbrev xmlns:xlink="http://www.w3.org/1999/xlink" xlink:title="ocular" id="ABBRID0EJMAE" xlink:type="simple">Oc</abbrev>
                  </td><td rowspan="3" colspan="1">3</td><td rowspan="1" colspan="1">
                    <abbrev xmlns:xlink="http://www.w3.org/1999/xlink" xlink:title="long macrochaeta" id="ABBRID0EUMAE" xlink:type="simple">Ml</abbrev>
                  </td><td rowspan="1" colspan="1">Ocm</td></tr><tr><td rowspan="1" colspan="1">
                    <abbrev xmlns:xlink="http://www.w3.org/1999/xlink" xlink:title="short macrochaeta" id="ABBRID0EANAE" xlink:type="simple">Mc</abbrev>
                  </td><td rowspan="1" colspan="1">Ocp</td></tr><tr><td rowspan="1" colspan="1">
                    <abbrev xmlns:xlink="http://www.w3.org/1999/xlink" xlink:title="microchaeta" id="ABBRID0EMNAE" xlink:type="simple">mi</abbrev>
                  </td><td rowspan="1" colspan="1">Oca</td></tr><tr><td rowspan="2" colspan="1">
                    <abbrev xmlns:xlink="http://www.w3.org/1999/xlink" xlink:title="dorsointernal" id="ABBRID0EYNAE" xlink:type="simple">Di</abbrev>
                  </td><td rowspan="2" colspan="1">2</td><td rowspan="1" colspan="1">
                    <abbrev xmlns:xlink="http://www.w3.org/1999/xlink" xlink:title="long macrochaeta" id="ABBRID0EDOAE" xlink:type="simple">Ml</abbrev>
                  </td><td rowspan="1" colspan="1">Di1</td></tr><tr><td rowspan="1" colspan="1">
                    <abbrev xmlns:xlink="http://www.w3.org/1999/xlink" xlink:title="very short macrochaeta" id="ABBRID0EPOAE" xlink:type="simple">Mcc</abbrev>
                  </td><td rowspan="1" colspan="1">Di2</td></tr><tr><td rowspan="2" colspan="1">
                    <abbrev xmlns:xlink="http://www.w3.org/1999/xlink" xlink:title="dorsoexternal" id="ABBRID0E2OAE" xlink:type="simple">De</abbrev>
                  </td><td rowspan="2" colspan="1">2</td><td rowspan="1" colspan="1">
                    <abbrev xmlns:xlink="http://www.w3.org/1999/xlink" xlink:title="long macrochaeta" id="ABBRID0EGPAE" xlink:type="simple">Ml</abbrev>
                  </td><td rowspan="1" colspan="1">De1</td></tr><tr><td rowspan="1" colspan="1">
                    <abbrev xmlns:xlink="http://www.w3.org/1999/xlink" xlink:title="very short macrochaeta" id="ABBRID0ESPAE" xlink:type="simple">Mcc</abbrev>
                  </td><td rowspan="1" colspan="1">De2</td></tr><tr><td rowspan="3" colspan="1">
                    <abbrev xmlns:xlink="http://www.w3.org/1999/xlink" xlink:title="dorsolateral" id="ABBRID0E5PAE" xlink:type="simple">Dl</abbrev>
                  </td><td rowspan="3" colspan="1">6</td><td rowspan="1" colspan="1">
                    <abbrev xmlns:xlink="http://www.w3.org/1999/xlink" xlink:title="long macrochaeta" id="ABBRID0EJQAE" xlink:type="simple">Ml</abbrev>
                  </td><td rowspan="1" colspan="1">Dl5, Dl1</td></tr><tr><td rowspan="1" colspan="1">
                    <abbrev xmlns:xlink="http://www.w3.org/1999/xlink" xlink:title="short macrochaeta" id="ABBRID0EVQAE" xlink:type="simple">Mc</abbrev>
                  </td><td rowspan="1" colspan="1">Dl3</td></tr><tr><td rowspan="1" colspan="1">
                    <abbrev xmlns:xlink="http://www.w3.org/1999/xlink" xlink:title="very short macrochaeta" id="ABBRID0EBRAE" xlink:type="simple">Mcc</abbrev>
                  </td><td rowspan="1" colspan="1">Dl2, Dl4, Dl6</td></tr><tr><td rowspan="4" colspan="1">(L+<abbrev xmlns:xlink="http://www.w3.org/1999/xlink" xlink:title="subocular" id="ABBRID0ENRAE" xlink:type="simple">So</abbrev>)</td><td rowspan="4" colspan="1">10</td><td rowspan="1" colspan="1">
                    <abbrev xmlns:xlink="http://www.w3.org/1999/xlink" xlink:title="long macrochaeta" id="ABBRID0EYRAE" xlink:type="simple">Ml</abbrev>
                  </td><td rowspan="1" colspan="1">L1, L4, So1</td></tr><tr><td rowspan="1" colspan="1">
                    <abbrev xmlns:xlink="http://www.w3.org/1999/xlink" xlink:title="very short macrochaeta" id="ABBRID0EESAE" xlink:type="simple">Mcc</abbrev>
                  </td><td rowspan="1" colspan="1">L2</td></tr><tr><td rowspan="1" colspan="1">
                    <abbrev xmlns:xlink="http://www.w3.org/1999/xlink" xlink:title="microchaeta" id="ABBRID0EQSAE" xlink:type="simple">mi</abbrev>
                  </td><td rowspan="1" colspan="1">L3, So2</td></tr><tr><td rowspan="1" colspan="1">me</td><td rowspan="1" colspan="1">So3–6</td></tr></tbody></table></table-wrap></tp:treatment-sec><tp:treatment-sec sec-type="etymology" id="SECID0E5SAE"><title>Etymology.</title><p>The new species is dedicated to Agnieszka, wife of the first author.</p></tp:treatment-sec><tp:treatment-sec sec-type="diagnosis" id="SECID0EDTAE"><title>Diagnosis.</title><p>Habitus typical of the genus <italic><tp:taxon-name><tp:taxon-name-part taxon-name-part-type="genus" reg="Endonura">Endonura</tp:taxon-name-part></tp:taxon-name></italic>. Dorsal tubercles present and well developed. 2+2 large pigmented eyes. Buccal relatively short, labrum nonogival. Central area of head with complete chaetotaxy. Tubercles <abbrev xmlns:xlink="http://www.w3.org/1999/xlink" xlink:title="clypeal" id="ABBRID0EQTAE" xlink:type="simple">Cl</abbrev> and <abbrev xmlns:xlink="http://www.w3.org/1999/xlink" xlink:title="antenno-frontal" id="ABBRID0EUTAE" xlink:type="simple">Af</abbrev> separate. Tubercles <abbrev xmlns:xlink="http://www.w3.org/1999/xlink" xlink:title="dorsolateral" id="ABBRID0EYTAE" xlink:type="simple">Dl</abbrev> and (L+<abbrev xmlns:xlink="http://www.w3.org/1999/xlink" xlink:title="subocular" id="ABBRID0E3TAE" xlink:type="simple">So</abbrev>) on head with 6 and 10 chaetae, respectively. Tubercles <abbrev xmlns:xlink="http://www.w3.org/1999/xlink" xlink:title="dorsointernal" id="ABBRID0EAUAE" xlink:type="simple">Di</abbrev> on <abbrev xmlns:xlink="http://www.w3.org/1999/xlink" xlink:title="thorax" id="ABBRID0EEUAE" xlink:type="simple">Th</abbrev>. I present and fused with tubercle <abbrev xmlns:xlink="http://www.w3.org/1999/xlink" xlink:title="dorsoexternal" id="ABBRID0EIUAE" xlink:type="simple">De</abbrev>. Tubercles <abbrev xmlns:xlink="http://www.w3.org/1999/xlink" xlink:title="dorsoexternal" id="ABBRID0EMUAE" xlink:type="simple">De</abbrev> on <abbrev xmlns:xlink="http://www.w3.org/1999/xlink" xlink:title="thorax" id="ABBRID0EQUAE" xlink:type="simple">Th</abbrev>. II and III with 3 and 4 chaetae, respectively. Tubercles L on <abbrev xmlns:xlink="http://www.w3.org/1999/xlink" xlink:title="abdomen" id="ABBRID0EUUAE" xlink:type="simple">Abd</abbrev>. III and IV with 3–4 and 7 chaetae, respectively. <abbrev xmlns:xlink="http://www.w3.org/1999/xlink" xlink:title="abdomen" id="ABBRID0EYUAE" xlink:type="simple">Abd</abbrev>. IV and V with 8 and 3 tubercles, respectively. Furcal rest without <abbrev xmlns:xlink="http://www.w3.org/1999/xlink" xlink:title="microchaeta" id="ABBRID0E3UAE" xlink:type="simple">mi</abbrev>. Claw without inner tooth. Tibiotarsi with chaetae <abbrev xmlns:xlink="http://www.w3.org/1999/xlink" xlink:title="ordinary chaetae on tibiotarsi" id="ABBRID0EAVAE" xlink:type="simple">B4</abbrev> and <abbrev xmlns:xlink="http://www.w3.org/1999/xlink" xlink:title="ordinary chaetae on tibiotarsi" id="ABBRID0EEVAE" xlink:type="simple">B5</abbrev> rather short.</p><fig id="F1" position="float" orientation="portrait"><object-id xmlns:xlink="http://www.w3.org/1999/xlink" content-type="doi" xlink:type="simple">10.3897/zookeys.992.56921.figures1-13</object-id><object-id xmlns:xlink="http://www.w3.org/1999/xlink" content-type="arpha" xlink:type="simple">5EBEFA84-55F3-5AAA-98B5-65DBD84BE8C2</object-id><label>Figures 1–13.</label><caption><p><italic><tp:taxon-name><tp:taxon-name-part taxon-name-part-type="genus" reg="Endonura">Endonura</tp:taxon-name-part> <tp:taxon-name-part taxon-name-part-type="species" reg="agnieskae">agnieskae</tp:taxon-name-part></tp:taxon-name></italic> sp. nov.: <bold>1</bold> apical bulb, dorsal view <bold>2</bold> apical bulb, ventral view <bold>3</bold> chaetotaxy of head and <abbrev xmlns:xlink="http://www.w3.org/1999/xlink" xlink:title="thorax" id="ABBRID0EBWAE" xlink:type="simple">Th</abbrev>., dorsolateral view <bold>4</bold> chaetotaxy of labium and group <abbrev xmlns:xlink="http://www.w3.org/1999/xlink" xlink:title="ventrointernal" id="ABBRID0EHWAE" xlink:type="simple">Vi</abbrev> (holotype) <bold>5</bold> chaetotaxy and ventral sclerifications of labrum (holotype) <bold>6</bold> tubercle <abbrev xmlns:xlink="http://www.w3.org/1999/xlink" xlink:title="dorsoexternal" id="ABBRID0EPWAE" xlink:type="simple">De</abbrev> of <abbrev xmlns:xlink="http://www.w3.org/1999/xlink" xlink:title="thorax" id="ABBRID0ETWAE" xlink:type="simple">Th</abbrev>. III <bold>7</bold> chaeta <abbrev xmlns:xlink="http://www.w3.org/1999/xlink" xlink:title="ordinary chaetae on tibiotarsi" id="ABBRID0EZWAE" xlink:type="simple">B4</abbrev> of leg III <bold>8</bold> claw of leg III, lateral view <bold>9</bold> ventral chaetotaxy of <abbrev xmlns:xlink="http://www.w3.org/1999/xlink" xlink:title="antenna" id="ABBRID0EBXAE" xlink:type="simple">Ant</abbrev>. III <bold>10</bold> dorsal chaetotaxy of <abbrev xmlns:xlink="http://www.w3.org/1999/xlink" xlink:title="antenna" id="ABBRID0EHXAE" xlink:type="simple">Ant</abbrev>. III–IV (holotype) <bold>11</bold> dorsal chaetotaxy of <abbrev xmlns:xlink="http://www.w3.org/1999/xlink" xlink:title="abdomen" id="ABBRID0ENXAE" xlink:type="simple">Abd</abbrev>. III–VI <bold>12</bold> chaeta Di1 of <abbrev xmlns:xlink="http://www.w3.org/1999/xlink" xlink:title="abdomen" id="ABBRID0ETXAE" xlink:type="simple">Abd</abbrev>. V <bold>13</bold> sensillum of <abbrev xmlns:xlink="http://www.w3.org/1999/xlink" xlink:title="abdomen" id="ABBRID0EZXAE" xlink:type="simple">Abd</abbrev>. V.</p></caption><graphic xmlns:xlink="http://www.w3.org/1999/xlink" xlink:href="zookeys-992-105-g001.jpg" position="float" orientation="portrait" xlink:type="simple" id="oo_474881.jpg"><uri content-type="original_file" xlink:type="simple">https://binary.pensoft.net/fig/474881</uri></graphic></fig></tp:treatment-sec><tp:treatment-sec sec-type="description" id="SECID0ECYAE"><title>Description.</title><p>General. Body length (without antennae): 0.8 (juvenile) to 1.7 mm (holotype: 1.5 mm). Colour of the body bluish-grey. 2+2 large black eyes, in a typical arrangement for the genus (one anterior and one posterior eye, Fig. <xref ref-type="fig" rid="F1">3</xref>).</p><p>Chaetal morphology. Dorsal ordinary chaetae of five types: long macrochaetae (<abbrev xmlns:xlink="http://www.w3.org/1999/xlink" xlink:title="long macrochaeta" id="ABBRID0EOYAE" xlink:type="simple">Ml</abbrev>), short macrochaetae (<abbrev xmlns:xlink="http://www.w3.org/1999/xlink" xlink:title="short macrochaeta" id="ABBRID0ESYAE" xlink:type="simple">Mc</abbrev>), very short macrochaetae (<abbrev xmlns:xlink="http://www.w3.org/1999/xlink" xlink:title="very short macrochaeta" id="ABBRID0EWYAE" xlink:type="simple">Mcc</abbrev>), mesochaetae and microchaetae. Long macrochaetae thick, slightly arc-like <abbrev xmlns:xlink="http://www.w3.org/1999/xlink" xlink:title="organite of Ant. IV" id="ABBRID0E1YAE" xlink:type="simple">or</abbrev> straight, narrowly sheathed, feebly serrated, apically rounded (Figs <xref ref-type="fig" rid="F1">3</xref>, <xref ref-type="fig" rid="F1">6</xref>, <xref ref-type="fig" rid="F1">11</xref>, <xref ref-type="fig" rid="F1">12</xref>). Macrochaetae <abbrev xmlns:xlink="http://www.w3.org/1999/xlink" xlink:title="short macrochaeta" id="ABBRID0EOZAE" xlink:type="simple">Mc</abbrev> and <abbrev xmlns:xlink="http://www.w3.org/1999/xlink" xlink:title="very short macrochaeta" id="ABBRID0ESZAE" xlink:type="simple">Mcc</abbrev> morphologically similar to long macrochaetae, but much shorter. Mesochaetae similar to ventral chaetae, thin, smooth and pointed. Microchaetae similar to mesochaetae, but clearly shorter. S-chaetae of terga thin, smooth and short, distinctly shorter than nearby macrochaetae (Figs <xref ref-type="fig" rid="F1">3</xref>, <xref ref-type="fig" rid="F1">6</xref>, <xref ref-type="fig" rid="F1">11</xref>, <xref ref-type="fig" rid="F1">13</xref>).</p><p>Antennae. Typical of the genus. Dorsal chaetotaxy of <abbrev xmlns:xlink="http://www.w3.org/1999/xlink" xlink:title="antenna" id="ABBRID0EI1AE" xlink:type="simple">Ant</abbrev>. III–IV as Fig. <xref ref-type="fig" rid="F1">10</xref> and Table <xref ref-type="table" rid="T2">2</xref>. S-chaetae of <abbrev xmlns:xlink="http://www.w3.org/1999/xlink" xlink:title="antenna" id="ABBRID0EU1AE" xlink:type="simple">Ant</abbrev>. IV of medium length and moderately thickened (Fig. <xref ref-type="fig" rid="F1">10</xref>). Apical vesicle distinct, trilobate (Figs <xref ref-type="fig" rid="F1">1</xref> and <xref ref-type="fig" rid="F1">2</xref>). Ventral chaetotaxy of <abbrev xmlns:xlink="http://www.w3.org/1999/xlink" xlink:title="antenna" id="ABBRID0EE2AE" xlink:type="simple">Ant</abbrev>. III–IV as Fig. <xref ref-type="fig" rid="F1">9</xref> and Table <xref ref-type="table" rid="T2">2</xref>, sensillum sgv long and slightly s-shaped.</p><table-wrap id="T2" position="float" orientation="portrait"><label>Table 2.</label><caption><p>Chaetotaxy of <italic><tp:taxon-name><tp:taxon-name-part taxon-name-part-type="genus" reg="Endonura">Endonura</tp:taxon-name-part> <tp:taxon-name-part taxon-name-part-type="species" reg="agnieskae">agnieskae</tp:taxon-name-part></tp:taxon-name></italic> sp. nov.: Chaetotaxy of antennae.</p></caption><table id="TID0EGPAI" rules="all"><tbody><tr><th rowspan="1" colspan="1">Segment, Group</th><th rowspan="1" colspan="1">Number of chaetae</th><th rowspan="1" colspan="1">Segment, Group</th><th rowspan="1" colspan="1">Number of chaetae adult</th></tr><tr><td rowspan="1" colspan="1">I</td><td rowspan="1" colspan="1">7</td><td rowspan="3" colspan="1">IV</td><td rowspan="3" colspan="1"><abbrev xmlns:xlink="http://www.w3.org/1999/xlink" xlink:title="organite of Ant. IV" id="ABBRID0ED4AE" xlink:type="simple">or</abbrev>, 8 S, i, 12 <abbrev xmlns:xlink="http://www.w3.org/1999/xlink" xlink:title="cylindrical s-chaetae on Ant. IV (“soies mousses”)" id="ABBRID0EH4AE" xlink:type="simple">mou</abbrev>, 6 <abbrev xmlns:xlink="http://www.w3.org/1999/xlink" xlink:title="border s-chaeta on Ant. IV" id="ABBRID0EL4AE" xlink:type="simple">brs</abbrev>, 2 <abbrev xmlns:xlink="http://www.w3.org/1999/xlink" xlink:title="ordinary chaetae on ventral Ant. IV" id="ABBRID0EP4AE" xlink:type="simple">iv</abbrev></td></tr><tr><td rowspan="1" colspan="1">II</td><td rowspan="1" colspan="1">12</td></tr><tr><td rowspan="1" colspan="1">III</td><td rowspan="1" colspan="1">5 sensilla AO III</td></tr><tr><td rowspan="1" colspan="1">
                    <abbrev xmlns:xlink="http://www.w3.org/1999/xlink" xlink:title="ventroexternal" id="ABBRID0EF5AE" xlink:type="simple">ve</abbrev>
                  </td><td rowspan="1" colspan="1">5</td><td rowspan="1" colspan="1">ap</td><td rowspan="1" colspan="1">8 bs, 5 <abbrev xmlns:xlink="http://www.w3.org/1999/xlink" xlink:title="microchaetae on Ant. IV" id="ABBRID0ET5AE" xlink:type="simple">miA</abbrev></td></tr><tr><td rowspan="1" colspan="1">vc</td><td rowspan="1" colspan="1">4</td><td rowspan="1" colspan="1">ca</td><td rowspan="1" colspan="1">2 bs, 3 <abbrev xmlns:xlink="http://www.w3.org/1999/xlink" xlink:title="microchaetae on Ant. IV" id="ABBRID0EE6AE" xlink:type="simple">miA</abbrev></td></tr><tr><td rowspan="1" colspan="1">
                    <abbrev xmlns:xlink="http://www.w3.org/1999/xlink" xlink:title="ventrointernal" id="ABBRID0EM6AE" xlink:type="simple">vi</abbrev>
                  </td><td rowspan="1" colspan="1">4</td><td rowspan="1" colspan="1">cm</td><td rowspan="1" colspan="1">3 bs, 1 <abbrev xmlns:xlink="http://www.w3.org/1999/xlink" xlink:title="microchaetae on Ant. IV" id="ABBRID0E16AE" xlink:type="simple">miA</abbrev></td></tr><tr><td rowspan="1" colspan="1">d</td><td rowspan="1" colspan="1">5</td><td rowspan="1" colspan="1">cp</td><td rowspan="1" colspan="1">8 <abbrev xmlns:xlink="http://www.w3.org/1999/xlink" xlink:title="microchaetae on Ant. IV" id="ABBRID0EMAAG" xlink:type="simple">miA</abbrev>, 1 <abbrev xmlns:xlink="http://www.w3.org/1999/xlink" xlink:title="border s-chaeta on Ant. IV" id="ABBRID0EQAAG" xlink:type="simple">brs</abbrev></td></tr></tbody></table></table-wrap><p>Mouthparts. Buccal cone rather short with labral sclerifications nonogival. Labrum chaetotaxy: 4/2, 4 (Fig. <xref ref-type="fig" rid="F1">5</xref>). Labium with four basal, three distal and three lateral chaetae, papillae x absent (Fig. <xref ref-type="fig" rid="F1">4</xref>). Maxilla styliform, mandible thin and tridentate.</p><p>Dorsal chaetotaxy and tubercles. Chaetotaxy of head complete (Fig. <xref ref-type="fig" rid="F1">3</xref>). Tubercles <abbrev xmlns:xlink="http://www.w3.org/1999/xlink" xlink:title="dorsointernal" id="ABBRID0EDBAG" xlink:type="simple">Di</abbrev> on head present, on <abbrev xmlns:xlink="http://www.w3.org/1999/xlink" xlink:title="thorax" id="ABBRID0EHBAG" xlink:type="simple">Th</abbrev>. I differentiated and fused with <abbrev xmlns:xlink="http://www.w3.org/1999/xlink" xlink:title="dorsoexternal" id="ABBRID0ELBAG" xlink:type="simple">De</abbrev>. <abbrev xmlns:xlink="http://www.w3.org/1999/xlink" xlink:title="thorax" id="ABBRID0EPBAG" xlink:type="simple">Th</abbrev>. III and <abbrev xmlns:xlink="http://www.w3.org/1999/xlink" xlink:title="abdomen" id="ABBRID0ETBAG" xlink:type="simple">Abd</abbrev>. I–III with chaetae De3 free (Figs <xref ref-type="fig" rid="F1">6</xref> and <xref ref-type="fig" rid="F1">11</xref>). On <abbrev xmlns:xlink="http://www.w3.org/1999/xlink" xlink:title="abdomen" id="ABBRID0E6BAG" xlink:type="simple">Abd</abbrev>. I–III, the line of chaetae De1–chaeta s parallel to the dorsomedian line (Fig. <xref ref-type="fig" rid="F1">11</xref>). On <abbrev xmlns:xlink="http://www.w3.org/1999/xlink" xlink:title="abdomen" id="ABBRID0EHCAG" xlink:type="simple">Abd</abbrev>. IV chaetae Di1 short. Cryptopygy absent, <abbrev xmlns:xlink="http://www.w3.org/1999/xlink" xlink:title="abdomen" id="ABBRID0ELCAG" xlink:type="simple">Abd</abbrev>. VI well visible from above. Chaeta Di2 on <abbrev xmlns:xlink="http://www.w3.org/1999/xlink" xlink:title="abdomen" id="ABBRID0EPCAG" xlink:type="simple">Abd</abbrev>. V as <abbrev xmlns:xlink="http://www.w3.org/1999/xlink" xlink:title="short macrochaeta" id="ABBRID0ETCAG" xlink:type="simple">Mc</abbrev>, <abbrev xmlns:xlink="http://www.w3.org/1999/xlink" xlink:title="very short macrochaeta" id="ABBRID0EXCAG" xlink:type="simple">Mcc</abbrev><abbrev xmlns:xlink="http://www.w3.org/1999/xlink" xlink:title="organite of Ant. IV" id="ABBRID0E2CAG" xlink:type="simple">or</abbrev><abbrev xmlns:xlink="http://www.w3.org/1999/xlink" xlink:title="microchaeta" id="ABBRID0E6CAG" xlink:type="simple">mi</abbrev>.</p><p>Ventral chaetotaxy. On head, groups <abbrev xmlns:xlink="http://www.w3.org/1999/xlink" xlink:title="ventroexternoanterior" id="ABBRID0EFDAG" xlink:type="simple">Vea</abbrev>, <abbrev xmlns:xlink="http://www.w3.org/1999/xlink" xlink:title="ventroexternomedial" id="ABBRID0EJDAG" xlink:type="simple">Vem</abbrev> and <abbrev xmlns:xlink="http://www.w3.org/1999/xlink" xlink:title="ventroexternoposterior" id="ABBRID0ENDAG" xlink:type="simple">Vep</abbrev> with 3, 3–4, 4 chaetae, respectively. Group <abbrev xmlns:xlink="http://www.w3.org/1999/xlink" xlink:title="ventrointernal" id="ABBRID0ERDAG" xlink:type="simple">Vi</abbrev> on head with 6 chaetae (Fig. <xref ref-type="fig" rid="F1">4</xref>). On <abbrev xmlns:xlink="http://www.w3.org/1999/xlink" xlink:title="abdomen" id="ABBRID0EZDAG" xlink:type="simple">Abd</abbrev>. IV, furca rudimentary without microchaetae. On <abbrev xmlns:xlink="http://www.w3.org/1999/xlink" xlink:title="abdomen" id="ABBRID0E4DAG" xlink:type="simple">Abd</abbrev>. IV, tubercle L without free chaeta.</p><p>Legs. Chaetotaxy of legs as in Table <xref ref-type="table" rid="T3">3</xref>. Claw without internal tooth (Fig. <xref ref-type="fig" rid="F1">8</xref>). On tibiotarsi, chaeta M present and chaetae <abbrev xmlns:xlink="http://www.w3.org/1999/xlink" xlink:title="ordinary chaetae on tibiotarsi" id="ABBRID0ELEAG" xlink:type="simple">B4</abbrev> and <abbrev xmlns:xlink="http://www.w3.org/1999/xlink" xlink:title="ordinary chaetae on tibiotarsi" id="ABBRID0EPEAG" xlink:type="simple">B5</abbrev> rather short and pointed (Fig. <xref ref-type="fig" rid="F1">7</xref>).</p><table-wrap id="T3" position="float" orientation="portrait"><label>Table 3.</label><caption><p>Chaetotaxy of <italic><tp:taxon-name><tp:taxon-name-part taxon-name-part-type="genus" reg="Endonura">Endonura</tp:taxon-name-part> <tp:taxon-name-part taxon-name-part-type="species" reg="agnieskae">agnieskae</tp:taxon-name-part></tp:taxon-name></italic> sp. nov.: Postcephalic chaetotaxy.</p></caption><table id="TID0EUUAI" rules="all"><tbody><tr><th rowspan="1" colspan="1"/><th rowspan="1" colspan="4">Terga</th><th rowspan="1" colspan="5">Legs</th></tr><tr><th rowspan="1" colspan="1"/><th rowspan="1" colspan="1">
                    <abbrev xmlns:xlink="http://www.w3.org/1999/xlink" xlink:title="dorsointernal" id="ABBRID0EBGAG" xlink:type="simple">Di</abbrev>
                  </th><th rowspan="1" colspan="1">
                    <abbrev xmlns:xlink="http://www.w3.org/1999/xlink" xlink:title="dorsoexternal" id="ABBRID0EJGAG" xlink:type="simple">De</abbrev>
                  </th><th rowspan="1" colspan="1">
                    <abbrev xmlns:xlink="http://www.w3.org/1999/xlink" xlink:title="dorsolateral" id="ABBRID0ERGAG" xlink:type="simple">Dl</abbrev>
                  </th><th rowspan="1" colspan="1">L</th><th rowspan="1" colspan="1">
                    <abbrev xmlns:xlink="http://www.w3.org/1999/xlink" xlink:title="subcoxa 2" id="ABBRID0E3GAG" xlink:type="simple">Scx2</abbrev>
                  </th><th rowspan="1" colspan="1">
                    <abbrev xmlns:xlink="http://www.w3.org/1999/xlink" xlink:title="coxa" id="ABBRID0EEHAG" xlink:type="simple">Cx</abbrev>
                  </th><th rowspan="1" colspan="1">
                    <abbrev xmlns:xlink="http://www.w3.org/1999/xlink" xlink:title="trochanter" id="ABBRID0EMHAG" xlink:type="simple">Tr</abbrev>
                  </th><th rowspan="1" colspan="1">
                    <abbrev xmlns:xlink="http://www.w3.org/1999/xlink" xlink:title="femur" id="ABBRID0EUHAG" xlink:type="simple">Fe</abbrev>
                  </th><th rowspan="1" colspan="1">T</th></tr><tr><td rowspan="1" colspan="1"><abbrev xmlns:xlink="http://www.w3.org/1999/xlink" xlink:title="thorax" id="ABBRID0EAIAG" xlink:type="simple">Th</abbrev>. I</td><td rowspan="1" colspan="2">3</td><td rowspan="1" colspan="1">1</td><td rowspan="1" colspan="1">–</td><td rowspan="1" colspan="1">0</td><td rowspan="1" colspan="1">3</td><td rowspan="1" colspan="1">6</td><td rowspan="1" colspan="1">13</td><td rowspan="1" colspan="1">19</td></tr><tr><td rowspan="1" colspan="1"><abbrev xmlns:xlink="http://www.w3.org/1999/xlink" xlink:title="thorax" id="ABBRID0EBJAG" xlink:type="simple">Th</abbrev>. II</td><td rowspan="1" colspan="1">3</td><td rowspan="1" colspan="1">2+s</td><td rowspan="1" colspan="1">3+s+<abbrev xmlns:xlink="http://www.w3.org/1999/xlink" xlink:title="s-microchaeta" id="ABBRID0EPJAG" xlink:type="simple">ms</abbrev></td><td rowspan="1" colspan="1">3</td><td rowspan="1" colspan="1">2</td><td rowspan="1" colspan="1">7</td><td rowspan="1" colspan="1">6</td><td rowspan="1" colspan="1">12</td><td rowspan="1" colspan="1">19</td></tr><tr><td rowspan="1" colspan="1"><abbrev xmlns:xlink="http://www.w3.org/1999/xlink" xlink:title="thorax" id="ABBRID0EJKAG" xlink:type="simple">Th</abbrev>. III</td><td rowspan="1" colspan="1">3</td><td rowspan="1" colspan="1">3+s</td><td rowspan="1" colspan="1">3+s</td><td rowspan="1" colspan="1">3</td><td rowspan="1" colspan="1">2</td><td rowspan="1" colspan="1">8</td><td rowspan="1" colspan="1">6</td><td rowspan="1" colspan="1">11</td><td rowspan="1" colspan="1">18</td></tr><tr><td rowspan="1" colspan="5"/><td rowspan="1" colspan="5">Sterna</td></tr><tr><td rowspan="1" colspan="1"><abbrev xmlns:xlink="http://www.w3.org/1999/xlink" xlink:title="abdomen" id="ABBRID0EULAG" xlink:type="simple">Abd</abbrev>. I</td><td rowspan="1" colspan="1">2</td><td rowspan="1" colspan="1">3+s</td><td rowspan="1" colspan="1">2</td><td rowspan="1" colspan="1">3</td><td rowspan="1" colspan="5"><abbrev xmlns:xlink="http://www.w3.org/1999/xlink" xlink:title="ventral tube" id="ABBRID0EIMAG" xlink:type="simple">VT</abbrev>: 4</td></tr><tr><td rowspan="1" colspan="1"><abbrev xmlns:xlink="http://www.w3.org/1999/xlink" xlink:title="abdomen" id="ABBRID0ERMAG" xlink:type="simple">Abd</abbrev>. II</td><td rowspan="1" colspan="1">2</td><td rowspan="1" colspan="1">3+s</td><td rowspan="1" colspan="1">2</td><td rowspan="1" colspan="1">3</td><td rowspan="1" colspan="5"><abbrev xmlns:xlink="http://www.w3.org/1999/xlink" xlink:title="ventroexternal" id="ABBRID0EFNAG" xlink:type="simple">Ve</abbrev>: 5; chaeta Ve1 present</td></tr><tr><td rowspan="1" colspan="1"><abbrev xmlns:xlink="http://www.w3.org/1999/xlink" xlink:title="abdomen" id="ABBRID0EONAG" xlink:type="simple">Abd</abbrev>. III</td><td rowspan="1" colspan="1">2</td><td rowspan="1" colspan="1">3+s</td><td rowspan="1" colspan="1">2</td><td rowspan="1" colspan="1">3</td><td rowspan="1" colspan="5"><abbrev xmlns:xlink="http://www.w3.org/1999/xlink" xlink:title="ventroexternolateral" id="ABBRID0ECOAG" xlink:type="simple">Vel</abbrev>:5–6; <abbrev xmlns:xlink="http://www.w3.org/1999/xlink" xlink:title="furcal" id="ABBRID0EGOAG" xlink:type="simple">Fu</abbrev>: 5 me, 0 <abbrev xmlns:xlink="http://www.w3.org/1999/xlink" xlink:title="microchaeta" id="ABBRID0EKOAG" xlink:type="simple">mi</abbrev></td></tr><tr><td rowspan="1" colspan="1"><abbrev xmlns:xlink="http://www.w3.org/1999/xlink" xlink:title="abdomen" id="ABBRID0ESOAG" xlink:type="simple">Abd</abbrev>. IV</td><td rowspan="1" colspan="1">2</td><td rowspan="1" colspan="1">2+s</td><td rowspan="1" colspan="1">3</td><td rowspan="1" colspan="1">5–6</td><td rowspan="1" colspan="5"><abbrev xmlns:xlink="http://www.w3.org/1999/xlink" xlink:title="ventroexternolateral" id="ABBRID0EGPAG" xlink:type="simple">Vel</abbrev>: 4; <abbrev xmlns:xlink="http://www.w3.org/1999/xlink" xlink:title="ventroexternocentral" id="ABBRID0EKPAG" xlink:type="simple">Vec</abbrev>: 2; <abbrev xmlns:xlink="http://www.w3.org/1999/xlink" xlink:title="ventroexternointernal" id="ABBRID0EOPAG" xlink:type="simple">Vei</abbrev>: 2; <abbrev xmlns:xlink="http://www.w3.org/1999/xlink" xlink:title="ventrolateral" id="ABBRID0ESPAG" xlink:type="simple">Vl</abbrev>: 4</td></tr><tr><td rowspan="1" colspan="1"><abbrev xmlns:xlink="http://www.w3.org/1999/xlink" xlink:title="abdomen" id="ABBRID0E2PAG" xlink:type="simple">Abd</abbrev>. V</td><td rowspan="1" colspan="1">(3+3)</td><td rowspan="1" colspan="3">7–8+s</td><td rowspan="1" colspan="5"><abbrev xmlns:xlink="http://www.w3.org/1999/xlink" xlink:title="antegenital" id="ABBRID0EJQAG" xlink:type="simple">Ag</abbrev>: 3; <abbrev xmlns:xlink="http://www.w3.org/1999/xlink" xlink:title="ventrolateral" id="ABBRID0ENQAG" xlink:type="simple">Vl</abbrev>: 1</td></tr><tr><td rowspan="1" colspan="1"><abbrev xmlns:xlink="http://www.w3.org/1999/xlink" xlink:title="abdomen" id="ABBRID0EWQAG" xlink:type="simple">Abd</abbrev>. VI</td><td rowspan="1" colspan="1"/><td rowspan="1" colspan="1">7</td><td rowspan="1" colspan="1"/><td rowspan="1" colspan="1"/><td rowspan="1" colspan="5"><abbrev xmlns:xlink="http://www.w3.org/1999/xlink" xlink:title="ventroexternal" id="ABBRID0EKRAG" xlink:type="simple">Ve</abbrev>: 14; <abbrev xmlns:xlink="http://www.w3.org/1999/xlink" xlink:title="chaetae of anal lobes" id="ABBRID0EORAG" xlink:type="simple">An</abbrev>: 2 <abbrev xmlns:xlink="http://www.w3.org/1999/xlink" xlink:title="microchaeta" id="ABBRID0ESRAG" xlink:type="simple">mi</abbrev></td></tr></tbody></table></table-wrap></tp:treatment-sec><tp:treatment-sec sec-type="remarks" id="SECID0EVRAG"><title>Remarks.</title><p>Due to the general appearance, dorsal and ventral chaetotaxy, <italic><tp:taxon-name><tp:taxon-name-part taxon-name-part-type="genus" reg="Endonura">E.</tp:taxon-name-part> <tp:taxon-name-part taxon-name-part-type="species" reg="agnieskae">agnieskae</tp:taxon-name-part></tp:taxon-name></italic> sp. nov. strongly resembles <italic><tp:taxon-name><tp:taxon-name-part taxon-name-part-type="genus" reg="Endonura">E.</tp:taxon-name-part> <tp:taxon-name-part taxon-name-part-type="species" reg="reticulata">reticulata</tp:taxon-name-part></tp:taxon-name></italic> (Axelson, 1905), Holarctic and circumboreal species occurring in tundra, boreal and temperate biotopes of northern Europe (Scandinavian Peninsula), north-eastern Asia and North America (<xref ref-type="bibr" rid="B43">Smolis et al. 2011</xref>). Nevertheless, these species can be easily distinguished from each other by the set of characters: size of the eyes (expressed by the ratio of anterior eye diameter and diameter of base of chaeta Ocm, in <italic><tp:taxon-name><tp:taxon-name-part taxon-name-part-type="genus" reg="Endonura"/><tp:taxon-name-part taxon-name-part-type="species" reg="agnieskae">agnieskae</tp:taxon-name-part></tp:taxon-name></italic> 2:1, in <italic><tp:taxon-name><tp:taxon-name-part taxon-name-part-type="genus" reg="Endonura"/><tp:taxon-name-part taxon-name-part-type="species" reg="reticulata">reticulata</tp:taxon-name-part></tp:taxon-name></italic> 1:1 <abbrev xmlns:xlink="http://www.w3.org/1999/xlink" xlink:title="organite of Ant. IV" id="ABBRID0EJTAG" xlink:type="simple">or</abbrev> 5:4), the number of lateral labial chaetae (in <italic><tp:taxon-name><tp:taxon-name-part taxon-name-part-type="genus" reg="Endonura"/><tp:taxon-name-part taxon-name-part-type="species" reg="agnieskae">agnieskae</tp:taxon-name-part></tp:taxon-name></italic> three, in <italic><tp:taxon-name><tp:taxon-name-part taxon-name-part-type="genus" reg="Endonura"/><tp:taxon-name-part taxon-name-part-type="species" reg="reticulata">reticulata</tp:taxon-name-part></tp:taxon-name></italic> four), the length of chaetae Ocp and A on the head (in <italic><tp:taxon-name><tp:taxon-name-part taxon-name-part-type="genus" reg="Endonura"/><tp:taxon-name-part taxon-name-part-type="species" reg="agnieskae">agnieskae</tp:taxon-name-part></tp:taxon-name></italic>, equal in length, in <tp:taxon-name><tp:taxon-name-part taxon-name-part-type="genus" reg="Endonura"/><tp:taxon-name-part taxon-name-part-type="species" reg="reticulata">reticulata</tp:taxon-name-part></tp:taxon-name> chaeta Ocp, longer than chaeta A), the presence of tubercle <abbrev xmlns:xlink="http://www.w3.org/1999/xlink" xlink:title="dorsointernal" id="ABBRID0EUUAG" xlink:type="simple">Di</abbrev> on <abbrev xmlns:xlink="http://www.w3.org/1999/xlink" xlink:title="thorax" id="ABBRID0EYUAG" xlink:type="simple">Th</abbrev>. I (in <italic><tp:taxon-name><tp:taxon-name-part taxon-name-part-type="genus" reg="Endonura"/><tp:taxon-name-part taxon-name-part-type="species" reg="agnieskae">agnieskae</tp:taxon-name-part></tp:taxon-name></italic>, present and fused with <abbrev xmlns:xlink="http://www.w3.org/1999/xlink" xlink:title="dorsoexternal" id="ABBRID0EGVAG" xlink:type="simple">De</abbrev>, in <italic><tp:taxon-name><tp:taxon-name-part taxon-name-part-type="genus" reg="Endonura"/><tp:taxon-name-part taxon-name-part-type="species" reg="reticulata">reticulata</tp:taxon-name-part></tp:taxon-name></italic>, absent), the location of chaeta De2 on <abbrev xmlns:xlink="http://www.w3.org/1999/xlink" xlink:title="abdomen" id="ABBRID0EUVAG" xlink:type="simple">Abd</abbrev>. I–III (in <italic><tp:taxon-name><tp:taxon-name-part taxon-name-part-type="genus" reg="Endonura"/><tp:taxon-name-part taxon-name-part-type="species" reg="agnieskae">agnieskae</tp:taxon-name-part></tp:taxon-name></italic>, connected with tubercle <abbrev xmlns:xlink="http://www.w3.org/1999/xlink" xlink:title="dorsoexternal" id="ABBRID0ECWAG" xlink:type="simple">De</abbrev>, in <italic><tp:taxon-name><tp:taxon-name-part taxon-name-part-type="genus" reg="Endonura"/><tp:taxon-name-part taxon-name-part-type="species" reg="reticulata">reticulata</tp:taxon-name-part></tp:taxon-name></italic>, free), the location of chaeta s on <abbrev xmlns:xlink="http://www.w3.org/1999/xlink" xlink:title="abdomen" id="ABBRID0EQWAG" xlink:type="simple">Abd</abbrev>. I–III (in <italic><tp:taxon-name><tp:taxon-name-part taxon-name-part-type="genus" reg="Endonura"/><tp:taxon-name-part taxon-name-part-type="species" reg="agnieskae">agnieskae</tp:taxon-name-part></tp:taxon-name></italic>, the line of chaetae De1–chaeta s parallel to the dorsomedian line, in <italic><tp:taxon-name><tp:taxon-name-part taxon-name-part-type="genus" reg="Endonura"/><tp:taxon-name-part taxon-name-part-type="species" reg="reticulata">reticulata</tp:taxon-name-part></tp:taxon-name></italic>, not parallel) and the length of chaeta Di1 on <abbrev xmlns:xlink="http://www.w3.org/1999/xlink" xlink:title="abdomen" id="ABBRID0EIXAG" xlink:type="simple">Abd</abbrev>. IV (in <italic><tp:taxon-name><tp:taxon-name-part taxon-name-part-type="genus" reg="Endonura"/><tp:taxon-name-part taxon-name-part-type="species" reg="agnieskae">agnieskae</tp:taxon-name-part></tp:taxon-name></italic>, distinctly shorter than chaeta Di1 on <abbrev xmlns:xlink="http://www.w3.org/1999/xlink" xlink:title="abdomen" id="ABBRID0EWXAG" xlink:type="simple">Abd</abbrev>. III, in <italic><tp:taxon-name><tp:taxon-name-part taxon-name-part-type="genus" reg="Endonura"/><tp:taxon-name-part taxon-name-part-type="species" reg="reticulata">reticulata</tp:taxon-name-part></tp:taxon-name></italic>, longer <abbrev xmlns:xlink="http://www.w3.org/1999/xlink" xlink:title="organite of Ant. IV" id="ABBRID0EEYAG" xlink:type="simple">or</abbrev> equal to chaeta Di1 on <abbrev xmlns:xlink="http://www.w3.org/1999/xlink" xlink:title="abdomen" id="ABBRID0EIYAG" xlink:type="simple">Abd</abbrev>. III).</p></tp:treatment-sec><ref-list><ref id="B43"><mixed-citation xmlns:xlink="http://www.w3.org/1999/xlink" xlink:type="simple"><person-group><name name-style="western"><surname>Smolis</surname><given-names>A</given-names></name><name name-style="western"><surname>Deharveng</surname><given-names>L</given-names></name><name name-style="western"><surname>Kaprus’</surname><given-names>IJ</given-names></name></person-group> (<year>2011</year>) <article-title>Studies on the non-European <italic><tp:taxon-name><tp:taxon-name-part taxon-name-part-type="genus">Endonura</tp:taxon-name-part></tp:taxon-name></italic> Cassagnau, 1979 (<tp:taxon-name><tp:taxon-name-part taxon-name-part-type="order">Collembola</tp:taxon-name-part></tp:taxon-name>, <tp:taxon-name><tp:taxon-name-part taxon-name-part-type="family">Neanuridae</tp:taxon-name-part></tp:taxon-name>, <tp:taxon-name><tp:taxon-name-part taxon-name-part-type="subfamily">Neanurinae</tp:taxon-name-part></tp:taxon-name>).</article-title><source>Zootaxa</source><volume>3004</volume>: <fpage>45</fpage>–<lpage>56</lpage>. <ext-link xlink:type="simple" ext-link-type="doi" xlink:href="10.11646/zootaxa.3004.1.4">https://doi.org/10.11646/zootaxa.3004.1.4</ext-link></mixed-citation></ref></ref-list></tp:taxon-treatment>
