# Supplementary material for: Contribution to the knowledge of Neanurinae of north-western Iran with description of seven new species (Collembola, Neanuridae)
Source: Zookeys. 2020 Nov 12;992:105–38. doi: 10.3897/zookeys.992.56921 (PMC7677293; doi:10.3897/zookeys.992.56921)
Supplement: XML Treatment for Endonura annae [file zookeys.992.56921-treatment2.xml]

<!DOCTYPE tp:taxon-treatment
  PUBLIC "-//TaxonX//DTD Taxonomic Treatment Publishing DTD v0 20100105//EN" "tax-treatment-NSO.dtd">
<tp:taxon-treatment xmlns:tp="http://www.plazi.org/taxpub"><tp:treatment-meta><kwd-group><label>Taxon classification</label><kwd><named-content xmlns:xlink="http://www.w3.org/1999/xlink" content-type="kingdom">Animalia</named-content></kwd><kwd><named-content xmlns:xlink="http://www.w3.org/1999/xlink" content-type="order">Poduromorpha</named-content></kwd><kwd><named-content xmlns:xlink="http://www.w3.org/1999/xlink" content-type="family">Neanuridae</named-content></kwd></kwd-group><mixed-citation publication-type="journal"><person-group><name><surname>Smolis</surname><given-names>Adrian</given-names></name><name><surname>Skarżyński</surname><given-names>Dariusz</given-names></name></person-group><article-title>Contribution to the knowledge of <tp:taxon-name><tp:taxon-name-part taxon-name-part-type="subfamily">Neanurinae</tp:taxon-name-part></tp:taxon-name> of north-western Iran with description of seven new species (<tp:taxon-name><tp:taxon-name-part taxon-name-part-type="order">Collembola</tp:taxon-name-part></tp:taxon-name>, <tp:taxon-name><tp:taxon-name-part taxon-name-part-type="family">Neanuridae</tp:taxon-name-part></tp:taxon-name>)</article-title><source>Zookeys</source><day>12</day><month>11</month><year>2020</year><volume>992</volume><fpage>105</fpage><lpage>138</lpage><pub-id pub-id-type="doi">10.3897/zookeys.992.56921</pub-id></mixed-citation></tp:treatment-meta><tp:nomenclature><tp:taxon-name><object-id xmlns:xlink="http://www.w3.org/1999/xlink" content-type="arpha" xlink:type="simple">1D2FEFC0-529D-5E0B-853C-606294388B27</object-id>
            <tp:taxon-name-part taxon-name-part-type="genus" reg="Endonura">Endonura</tp:taxon-name-part>
            <tp:taxon-name-part taxon-name-part-type="species" reg="annae">annae</tp:taxon-name-part>
            <object-id xmlns:xlink="http://www.w3.org/1999/xlink" content-type="zoobank" xlink:type="simple">http://zoobank.org/A26E5348-95D7-4E84-BB9A-C50383757D11</object-id>
          </tp:taxon-name><tp:taxon-status xmlns:xlink="http://www.w3.org/1999/xlink" xlink:type="simple">sp. nov.</tp:taxon-status><xref ref-type="fig" rid="F2">Figs 14–27</xref><xref ref-type="table" rid="T4">, Tables 4</xref><xref ref-type="table" rid="T5">, 5</xref><xref ref-type="table" rid="T6">, 6</xref></tp:nomenclature><tp:treatment-sec sec-type="type material" id="SECID0EE1AG"><title>Type material.</title><p><bold><italic>Holotype</italic></bold>: adult female on slide, Iran, Gilan Province, road to Dyavaherdeh, 1100–1300 m a.s.l., 7.VIII. 1974, leg. A. Senglet, sample 7484. <bold><italic>Paratypes</italic></bold>: 2 females, male and juvenile on slide, same data as holotype.</p></tp:treatment-sec><tp:treatment-sec sec-type="material" id="SECID0ES1AG"><title>Other material.</title><p>Iran, 7 females and male on slide, Gilan Province, near Asalem, 300–600 m a.s.l., large beeches, sifting, 30.VI.1973, leg. A. Senglet, 7308; 3 females on slide, Gilan Province, Shahrbijar, tree hole, humus, sifting, 6.IX.1973, leg. A. Senglet, 7366; 4 females and juvenile on slide, Gilan Province, Asalem (<named-content xmlns:xlink="http://www.w3.org/1999/xlink" content-type="dwc:verbatimCoordinates" xlink:type="simple"><named-content content-type="geo-json" specific-use="{&#34;type&#34;:&#34;Point&#34;,&#34;coordinates&#34;:[48.950000,37.750000]}" id="NCID0E21AG" xlink:type="simple">37°45'N, 48°57'E</named-content></named-content>), leaves and tree holes, sifting, 11.VI.1975, leg. A. Senglet, 7519; juvenile on slide, Mazandaran Province, Pol-e Zanguleh, 2300 m a.s.l., 12.VII.1973, leg. A. Senglet, 7320.</p></tp:treatment-sec><tp:treatment-sec sec-type="etymology" id="SECID0EA2AG"><title>Etymology.</title><p>The new species is dedicated to Anna, wife of the second author.</p></tp:treatment-sec><tp:treatment-sec sec-type="diagnosis" id="SECID0EF2AG"><title>Diagnosis.</title><p>Habitus typical of the genus <italic><tp:taxon-name><tp:taxon-name-part taxon-name-part-type="genus" reg="Endonura">Endonura</tp:taxon-name-part></tp:taxon-name></italic>. Dorsal tubercles present and well developed. 2+2 large pigmented eyes. Buccal cone short, labrum nonogival. Head with chaetae A, B, D and E. Chaetae O and C absent. Tubercles <abbrev xmlns:xlink="http://www.w3.org/1999/xlink" xlink:title="clypeal" id="ABBRID0ES2AG" xlink:type="simple">Cl</abbrev> and <abbrev xmlns:xlink="http://www.w3.org/1999/xlink" xlink:title="antenno-frontal" id="ABBRID0EW2AG" xlink:type="simple">Af</abbrev> separate. Tubercles <abbrev xmlns:xlink="http://www.w3.org/1999/xlink" xlink:title="dorsolateral" id="ABBRID0E12AG" xlink:type="simple">Dl</abbrev> and (L+<abbrev xmlns:xlink="http://www.w3.org/1999/xlink" xlink:title="subocular" id="ABBRID0E52AG" xlink:type="simple">So</abbrev>) on head with 6 and 8 chaetae, respectively. Tubercles <abbrev xmlns:xlink="http://www.w3.org/1999/xlink" xlink:title="dorsointernal" id="ABBRID0EC3AG" xlink:type="simple">Di</abbrev> on <abbrev xmlns:xlink="http://www.w3.org/1999/xlink" xlink:title="thorax" id="ABBRID0EG3AG" xlink:type="simple">Th</abbrev>. I present. Tubercles <abbrev xmlns:xlink="http://www.w3.org/1999/xlink" xlink:title="dorsoexternal" id="ABBRID0EK3AG" xlink:type="simple">De</abbrev> on <abbrev xmlns:xlink="http://www.w3.org/1999/xlink" xlink:title="thorax" id="ABBRID0EO3AG" xlink:type="simple">Th</abbrev>. II and III with 3 and 4 chaetae, respectively. Tubercles L on <abbrev xmlns:xlink="http://www.w3.org/1999/xlink" xlink:title="abdomen" id="ABBRID0ES3AG" xlink:type="simple">Abd</abbrev>. III and IV with 3 and 6 chaetae, respectively. <abbrev xmlns:xlink="http://www.w3.org/1999/xlink" xlink:title="abdomen" id="ABBRID0EW3AG" xlink:type="simple">Abd</abbrev>. IV and V with 8 and 3 tubercles, respectively. Furcal rest without <abbrev xmlns:xlink="http://www.w3.org/1999/xlink" xlink:title="microchaeta" id="ABBRID0E13AG" xlink:type="simple">mi</abbrev>. Claw with inner tooth. Tibiotarsi with chaetae <abbrev xmlns:xlink="http://www.w3.org/1999/xlink" xlink:title="ordinary chaetae on tibiotarsi" id="ABBRID0E53AG" xlink:type="simple">B4</abbrev> and <abbrev xmlns:xlink="http://www.w3.org/1999/xlink" xlink:title="ordinary chaetae on tibiotarsi" id="ABBRID0EC4AG" xlink:type="simple">B5</abbrev> rather short.</p></tp:treatment-sec><tp:treatment-sec sec-type="description" id="SECID0EG4AG"><title>Description.</title><p>General. Body length (without antennae): 0.8 to 1.45 mm (holotype: 1.25 mm). Colour of the body white. 2+2 large black eyes, in a typical arrangement for the genus (Fig. <xref ref-type="fig" rid="F2">14</xref>).</p><fig id="F2" position="float" orientation="portrait"><object-id xmlns:xlink="http://www.w3.org/1999/xlink" content-type="doi" xlink:type="simple">10.3897/zookeys.992.56921.figures14-27</object-id><object-id xmlns:xlink="http://www.w3.org/1999/xlink" content-type="arpha" xlink:type="simple">DE4AC310-A59B-57B3-B156-B11B21DEBE28</object-id><label>Figures 14–27.</label><caption><p><italic><tp:taxon-name><tp:taxon-name-part taxon-name-part-type="genus" reg="Endonura">Endonura</tp:taxon-name-part> <tp:taxon-name-part taxon-name-part-type="species" reg="annae">annae</tp:taxon-name-part></tp:taxon-name></italic> sp. nov.: <bold>14</bold> chaetotaxy of head and <abbrev xmlns:xlink="http://www.w3.org/1999/xlink" xlink:title="thorax" id="ABBRID0EF5AG" xlink:type="simple">Th</abbrev>. (holotype), dorsolateral view <bold>15</bold> chaetotaxy and ventral sclerifications of labrum <bold>16</bold> Mandible <bold>17</bold> Maxilla <bold>18</bold> chaetotaxy of labium and group <abbrev xmlns:xlink="http://www.w3.org/1999/xlink" xlink:title="ventrointernal" id="ABBRID0ER5AG" xlink:type="simple">Vi</abbrev><bold>19</bold> apical bulb, dorsal view <bold>20</bold> apical bulb, ventral view <bold>21</bold> sensillum sgv and microsensillum of <abbrev xmlns:xlink="http://www.w3.org/1999/xlink" xlink:title="antenna" id="ABBRID0E25AG" xlink:type="simple">Ant</abbrev>. III <bold>22</bold> dorsal chaetotaxy of <abbrev xmlns:xlink="http://www.w3.org/1999/xlink" xlink:title="antenna" id="ABBRID0EB6AG" xlink:type="simple">Ant</abbrev>. III–IV <bold>23</bold> dorsal chaetotaxy of <abbrev xmlns:xlink="http://www.w3.org/1999/xlink" xlink:title="abdomen" id="ABBRID0EH6AG" xlink:type="simple">Abd</abbrev>. III–VI (holotype) <bold>24</bold> sensillum of <abbrev xmlns:xlink="http://www.w3.org/1999/xlink" xlink:title="abdomen" id="ABBRID0EN6AG" xlink:type="simple">Abd</abbrev>. V <bold>25</bold> chaeta Di1 of <abbrev xmlns:xlink="http://www.w3.org/1999/xlink" xlink:title="abdomen" id="ABBRID0ET6AG" xlink:type="simple">Abd</abbrev>. V <bold>26</bold> tibiotarsus and claw of leg III, lateral view <bold>27</bold> tubercle L of <abbrev xmlns:xlink="http://www.w3.org/1999/xlink" xlink:title="abdomen" id="ABBRID0E26AG" xlink:type="simple">Abd</abbrev>. IV.</p></caption><graphic xmlns:xlink="http://www.w3.org/1999/xlink" xlink:href="zookeys-992-105-g002.jpg" position="float" orientation="portrait" xlink:type="simple" id="oo_474882.jpg"><uri content-type="original_file" xlink:type="simple">https://binary.pensoft.net/fig/474882</uri></graphic></fig><p>Chaetal morphology. Dorsal ordinary chaetae of four types: long macrochaetae (<abbrev xmlns:xlink="http://www.w3.org/1999/xlink" xlink:title="long macrochaeta" id="ABBRID0EGABG" xlink:type="simple">Ml</abbrev>), short macrochaetae (<abbrev xmlns:xlink="http://www.w3.org/1999/xlink" xlink:title="short macrochaeta" id="ABBRID0EKABG" xlink:type="simple">Mc</abbrev>), very short macrochaetae (<abbrev xmlns:xlink="http://www.w3.org/1999/xlink" xlink:title="very short macrochaeta" id="ABBRID0EOABG" xlink:type="simple">Mcc</abbrev>) and mesochaetae. Long macrochaetae thick, slightly arc-like, narrowly sheathed, feebly serrated, apically rounded (Figs <xref ref-type="fig" rid="F2">14</xref>, <xref ref-type="fig" rid="F2">23</xref>, <xref ref-type="fig" rid="F2">25</xref>). Macrochaetae <abbrev xmlns:xlink="http://www.w3.org/1999/xlink" xlink:title="short macrochaeta" id="ABBRID0E5ABG" xlink:type="simple">Mc</abbrev> and <abbrev xmlns:xlink="http://www.w3.org/1999/xlink" xlink:title="very short macrochaeta" id="ABBRID0ECBBG" xlink:type="simple">Mcc</abbrev> morphologically similar to long macrochaetae, but shorter. Mesochaetae similar to ventral chaetae, thin, smooth and pointed. S–chaetae of terga thin, smooth and short, notably shorter than nearby macrochaetae (Figs <xref ref-type="fig" rid="F2">14</xref>, <xref ref-type="fig" rid="F2">23</xref>, <xref ref-type="fig" rid="F2">24</xref>).</p><table-wrap id="T4" position="float" orientation="portrait"><label>Table 4.</label><caption><p>Chaetotaxy of <italic><tp:taxon-name><tp:taxon-name-part taxon-name-part-type="genus" reg="Endonura">Endonura</tp:taxon-name-part> <tp:taxon-name-part taxon-name-part-type="species" reg="annae">annae</tp:taxon-name-part></tp:taxon-name></italic> sp. nov.: Cephalic chaetotaxy–dorsal side.</p></caption><table id="TID0EYCBI" rules="all"><tbody><tr><th rowspan="1" colspan="1">Tubercle</th><th rowspan="1" colspan="1">Number of chaetae</th><th rowspan="1" colspan="1">Types of chaetae</th><th rowspan="1" colspan="1">Names of chaetae</th></tr><tr><td rowspan="2" colspan="1">
                    <abbrev xmlns:xlink="http://www.w3.org/1999/xlink" xlink:title="clypeal" id="ABBRID0E3CBG" xlink:type="simple">Cl</abbrev>
                  </td><td rowspan="2" colspan="1">4</td><td rowspan="1" colspan="1">
                    <abbrev xmlns:xlink="http://www.w3.org/1999/xlink" xlink:title="long macrochaeta" id="ABBRID0EHDBG" xlink:type="simple">Ml</abbrev>
                  </td><td rowspan="1" colspan="1">F</td></tr><tr><td rowspan="1" colspan="1">me</td><td rowspan="1" colspan="1">G</td></tr><tr><td rowspan="3" colspan="1">
                    <abbrev xmlns:xlink="http://www.w3.org/1999/xlink" xlink:title="antenno-frontal" id="ABBRID0E1DBG" xlink:type="simple">Af</abbrev>
                  </td><td rowspan="3" colspan="1">8</td><td rowspan="1" colspan="1">
                    <abbrev xmlns:xlink="http://www.w3.org/1999/xlink" xlink:title="long macrochaeta" id="ABBRID0EFEBG" xlink:type="simple">Ml</abbrev>
                  </td><td rowspan="1" colspan="1">B</td></tr><tr><td rowspan="1" colspan="1">
                    <abbrev xmlns:xlink="http://www.w3.org/1999/xlink" xlink:title="short macrochaeta" id="ABBRID0EREBG" xlink:type="simple">Mc</abbrev>
                  </td><td rowspan="1" colspan="1">A, E</td></tr><tr><td rowspan="1" colspan="1">
                    <abbrev xmlns:xlink="http://www.w3.org/1999/xlink" xlink:title="very short macrochaeta" id="ABBRID0E4EBG" xlink:type="simple">Mcc</abbrev>
                  </td><td rowspan="1" colspan="1">D</td></tr><tr><td rowspan="3" colspan="1">
                    <abbrev xmlns:xlink="http://www.w3.org/1999/xlink" xlink:title="ocular" id="ABBRID0EJFBG" xlink:type="simple">Oc</abbrev>
                  </td><td rowspan="3" colspan="1">3</td><td rowspan="1" colspan="1">
                    <abbrev xmlns:xlink="http://www.w3.org/1999/xlink" xlink:title="long macrochaeta" id="ABBRID0EUFBG" xlink:type="simple">Ml</abbrev>
                  </td><td rowspan="1" colspan="1">Ocm</td></tr><tr><td rowspan="1" colspan="1">
                    <abbrev xmlns:xlink="http://www.w3.org/1999/xlink" xlink:title="short macrochaeta" id="ABBRID0EAGBG" xlink:type="simple">Mc</abbrev>
                  </td><td rowspan="1" colspan="1">Ocp</td></tr><tr><td rowspan="1" colspan="1">
                    <abbrev xmlns:xlink="http://www.w3.org/1999/xlink" xlink:title="very short macrochaeta" id="ABBRID0EMGBG" xlink:type="simple">Mcc</abbrev>
                  </td><td rowspan="1" colspan="1">Oca</td></tr><tr><td rowspan="2" colspan="1">
                    <abbrev xmlns:xlink="http://www.w3.org/1999/xlink" xlink:title="dorsointernal" id="ABBRID0EYGBG" xlink:type="simple">Di</abbrev>
                  </td><td rowspan="2" colspan="1">2</td><td rowspan="1" colspan="1">
                    <abbrev xmlns:xlink="http://www.w3.org/1999/xlink" xlink:title="long macrochaeta" id="ABBRID0EDHBG" xlink:type="simple">Ml</abbrev>
                  </td><td rowspan="1" colspan="1">Di1</td></tr><tr><td rowspan="1" colspan="1">
                    <abbrev xmlns:xlink="http://www.w3.org/1999/xlink" xlink:title="short macrochaeta" id="ABBRID0EPHBG" xlink:type="simple">Mc</abbrev>
                  </td><td rowspan="1" colspan="1">Di2</td></tr><tr><td rowspan="2" colspan="1">
                    <abbrev xmlns:xlink="http://www.w3.org/1999/xlink" xlink:title="dorsoexternal" id="ABBRID0E2HBG" xlink:type="simple">De</abbrev>
                  </td><td rowspan="2" colspan="1">2</td><td rowspan="1" colspan="1">
                    <abbrev xmlns:xlink="http://www.w3.org/1999/xlink" xlink:title="long macrochaeta" id="ABBRID0EGIBG" xlink:type="simple">Ml</abbrev>
                  </td><td rowspan="1" colspan="1">De1</td></tr><tr><td rowspan="1" colspan="1">
                    <abbrev xmlns:xlink="http://www.w3.org/1999/xlink" xlink:title="very short macrochaeta" id="ABBRID0ESIBG" xlink:type="simple">Mcc</abbrev>
                  </td><td rowspan="1" colspan="1">De2</td></tr><tr><td rowspan="3" colspan="1">
                    <abbrev xmlns:xlink="http://www.w3.org/1999/xlink" xlink:title="dorsolateral" id="ABBRID0E5IBG" xlink:type="simple">Dl</abbrev>
                  </td><td rowspan="3" colspan="1">6</td><td rowspan="1" colspan="1">
                    <abbrev xmlns:xlink="http://www.w3.org/1999/xlink" xlink:title="long macrochaeta" id="ABBRID0EJJBG" xlink:type="simple">Ml</abbrev>
                  </td><td rowspan="1" colspan="1">Dl5, Dl1</td></tr><tr><td rowspan="1" colspan="1">
                    <abbrev xmlns:xlink="http://www.w3.org/1999/xlink" xlink:title="short macrochaeta" id="ABBRID0EVJBG" xlink:type="simple">Mc</abbrev>
                  </td><td rowspan="1" colspan="1">Dl4</td></tr><tr><td rowspan="1" colspan="1">
                    <abbrev xmlns:xlink="http://www.w3.org/1999/xlink" xlink:title="very short macrochaeta" id="ABBRID0EBKBG" xlink:type="simple">Mcc</abbrev>
                  </td><td rowspan="1" colspan="1">Dl2, Dl3, Dl6</td></tr><tr><td rowspan="3" colspan="1">(L+<abbrev xmlns:xlink="http://www.w3.org/1999/xlink" xlink:title="subocular" id="ABBRID0ENKBG" xlink:type="simple">So</abbrev>)</td><td rowspan="3" colspan="1">8</td><td rowspan="1" colspan="1">
                    <abbrev xmlns:xlink="http://www.w3.org/1999/xlink" xlink:title="long macrochaeta" id="ABBRID0EYKBG" xlink:type="simple">Ml</abbrev>
                  </td><td rowspan="1" colspan="1">L1, L4, So1</td></tr><tr><td rowspan="1" colspan="1">
                    <abbrev xmlns:xlink="http://www.w3.org/1999/xlink" xlink:title="very short macrochaeta" id="ABBRID0EELBG" xlink:type="simple">Mcc</abbrev>
                  </td><td rowspan="1" colspan="1">L2</td></tr><tr><td rowspan="1" colspan="1">me</td><td rowspan="1" colspan="1">So3–6</td></tr></tbody></table></table-wrap><p>Antennae. Typical of the genus. Dorsal chaetotaxy of <abbrev xmlns:xlink="http://www.w3.org/1999/xlink" xlink:title="antenna" id="ABBRID0EULBG" xlink:type="simple">Ant</abbrev>. III–IV as Fig. <xref ref-type="fig" rid="F2">22</xref> and Table <xref ref-type="table" rid="T5">5</xref>. S-chaetae of <abbrev xmlns:xlink="http://www.w3.org/1999/xlink" xlink:title="antenna" id="ABBRID0EAMBG" xlink:type="simple">Ant</abbrev>. IV of medium length and moderately thickened, sensillum sgd notably short (Fig. <xref ref-type="fig" rid="F2">22</xref>). <abbrev xmlns:xlink="http://www.w3.org/1999/xlink" xlink:title="antenna" id="ABBRID0EIMBG" xlink:type="simple">Ant</abbrev>. III with two chaetae d. Apical vesicle distinct, trilobate (Figs <xref ref-type="fig" rid="F2">19</xref>, <xref ref-type="fig" rid="F2">20</xref>). Ventral chaetotaxy of <abbrev xmlns:xlink="http://www.w3.org/1999/xlink" xlink:title="antenna" id="ABBRID0EUMBG" xlink:type="simple">Ant</abbrev>. III as in Table <xref ref-type="table" rid="T5">5</xref>, sensillum sgv long and slightly s-shaped (Fig. <xref ref-type="fig" rid="F2">21</xref>).</p><table-wrap id="T5" position="float" orientation="portrait"><label>Table 5.</label><caption><p>Chaetotaxy of <italic><tp:taxon-name><tp:taxon-name-part taxon-name-part-type="genus" reg="Endonura">Endonura</tp:taxon-name-part> <tp:taxon-name-part taxon-name-part-type="species" reg="annae">annae</tp:taxon-name-part></tp:taxon-name></italic> sp. nov.: Chaetotaxy of antennae.</p></caption><table id="TID0EPMBI" rules="all"><tbody><tr><th rowspan="1" colspan="1">Segment, Group</th><th rowspan="1" colspan="1">Number of chaetae</th><th rowspan="1" colspan="1">Segment, Group</th><th rowspan="1" colspan="1">Number of chaetae adult</th></tr><tr><td rowspan="1" colspan="1">I</td><td rowspan="1" colspan="1">7</td><td rowspan="3" colspan="1">IV</td><td rowspan="3" colspan="1"><abbrev xmlns:xlink="http://www.w3.org/1999/xlink" xlink:title="organite of Ant. IV" id="ABBRID0ETOBG" xlink:type="simple">or</abbrev>, 8 S, i, 12 <abbrev xmlns:xlink="http://www.w3.org/1999/xlink" xlink:title="cylindrical s-chaetae on Ant. IV (“soies mousses”)" id="ABBRID0EXOBG" xlink:type="simple">mou</abbrev>, 6 <abbrev xmlns:xlink="http://www.w3.org/1999/xlink" xlink:title="border s-chaeta on Ant. IV" id="ABBRID0E2OBG" xlink:type="simple">brs</abbrev>, 2 <abbrev xmlns:xlink="http://www.w3.org/1999/xlink" xlink:title="ordinary chaetae on ventral Ant. IV" id="ABBRID0E6OBG" xlink:type="simple">iv</abbrev></td></tr><tr><td rowspan="1" colspan="1">II</td><td rowspan="1" colspan="1">12</td></tr><tr><td rowspan="1" colspan="1">III</td><td rowspan="1" colspan="1">5 sensilla AO III</td></tr><tr><td rowspan="1" colspan="1">
                    <abbrev xmlns:xlink="http://www.w3.org/1999/xlink" xlink:title="ventroexternal" id="ABBRID0EVPBG" xlink:type="simple">ve</abbrev>
                  </td><td rowspan="1" colspan="1">5</td><td rowspan="1" colspan="1">ap</td><td rowspan="1" colspan="1">8 bs, 5 <abbrev xmlns:xlink="http://www.w3.org/1999/xlink" xlink:title="microchaetae on Ant. IV" id="ABBRID0EDQBG" xlink:type="simple">miA</abbrev></td></tr><tr><td rowspan="1" colspan="1">vc</td><td rowspan="1" colspan="1">4</td><td rowspan="1" colspan="1">ca</td><td rowspan="1" colspan="1">2 bs, 3 <abbrev xmlns:xlink="http://www.w3.org/1999/xlink" xlink:title="microchaetae on Ant. IV" id="ABBRID0EUQBG" xlink:type="simple">miA</abbrev></td></tr><tr><td rowspan="1" colspan="1">
                    <abbrev xmlns:xlink="http://www.w3.org/1999/xlink" xlink:title="ventrointernal" id="ABBRID0E3QBG" xlink:type="simple">vi</abbrev>
                  </td><td rowspan="1" colspan="1">4</td><td rowspan="1" colspan="1">cm</td><td rowspan="1" colspan="1">3 bs, 1 <abbrev xmlns:xlink="http://www.w3.org/1999/xlink" xlink:title="microchaetae on Ant. IV" id="ABBRID0EKRBG" xlink:type="simple">miA</abbrev></td></tr><tr><td rowspan="1" colspan="1">d</td><td rowspan="1" colspan="1">2</td><td rowspan="1" colspan="1">cp</td><td rowspan="1" colspan="1">8 <abbrev xmlns:xlink="http://www.w3.org/1999/xlink" xlink:title="microchaetae on Ant. IV" id="ABBRID0E2RBG" xlink:type="simple">miA</abbrev>, 1 <abbrev xmlns:xlink="http://www.w3.org/1999/xlink" xlink:title="border s-chaeta on Ant. IV" id="ABBRID0E6RBG" xlink:type="simple">brs</abbrev></td></tr></tbody></table></table-wrap><p>Mouthparts. Buccal short and wide with labral sclerifications nonogival (Fig. <xref ref-type="fig" rid="F2">15</xref>). Labrum chaetotaxy: 4/2, 4 (Fig. <xref ref-type="fig" rid="F2">15</xref>). Labium with four basal, three distal and four lateral chaetae, papillae x absent (Fig. <xref ref-type="fig" rid="F2">18</xref>). Maxilla styliform (Fig. <xref ref-type="fig" rid="F2">17</xref>), mandible with four teeth and relatively thin (Fig. <xref ref-type="fig" rid="F2">16</xref>).</p><p>Dorsal chaetotaxy and tubercles. Head without chaetae O, C, So2 and L3 (Fig. <xref ref-type="fig" rid="F2">14</xref>). Chaetae D free and not connected with tubercle. Tubercles <abbrev xmlns:xlink="http://www.w3.org/1999/xlink" xlink:title="dorsointernal" id="ABBRID0E5SBG" xlink:type="simple">Di</abbrev> on <abbrev xmlns:xlink="http://www.w3.org/1999/xlink" xlink:title="thorax" id="ABBRID0ECTBG" xlink:type="simple">Th</abbrev>. I differentiated, not fused with tubercles <abbrev xmlns:xlink="http://www.w3.org/1999/xlink" xlink:title="dorsoexternal" id="ABBRID0EGTBG" xlink:type="simple">De</abbrev> (Fig. <xref ref-type="fig" rid="F2">14</xref>). <abbrev xmlns:xlink="http://www.w3.org/1999/xlink" xlink:title="thorax" id="ABBRID0EOTBG" xlink:type="simple">Th</abbrev>. III and <abbrev xmlns:xlink="http://www.w3.org/1999/xlink" xlink:title="abdomen" id="ABBRID0ESTBG" xlink:type="simple">Abd</abbrev>. I–III without free chaetae De2 and De3 (Figs <xref ref-type="fig" rid="F2">14</xref>, <xref ref-type="fig" rid="F2">23</xref>). On <abbrev xmlns:xlink="http://www.w3.org/1999/xlink" xlink:title="abdomen" id="ABBRID0E5TBG" xlink:type="simple">Abd</abbrev>. I–III, the line of chaetae De1–chaeta s perpendicular to the dorsomedian line. On <abbrev xmlns:xlink="http://www.w3.org/1999/xlink" xlink:title="abdomen" id="ABBRID0ECUBG" xlink:type="simple">Abd</abbrev>. III–IV, chaetae Di1 notably longer than chaetae Di1 of <abbrev xmlns:xlink="http://www.w3.org/1999/xlink" xlink:title="abdomen" id="ABBRID0EGUBG" xlink:type="simple">Abd</abbrev>. V (Fig. <xref ref-type="fig" rid="F2">23</xref>). On <abbrev xmlns:xlink="http://www.w3.org/1999/xlink" xlink:title="abdomen" id="ABBRID0EOUBG" xlink:type="simple">Abd</abbrev>. V, tubercle (<abbrev xmlns:xlink="http://www.w3.org/1999/xlink" xlink:title="dorsointernal" id="ABBRID0ESUBG" xlink:type="simple">Di</abbrev>+<abbrev xmlns:xlink="http://www.w3.org/1999/xlink" xlink:title="dorsointernal" id="ABBRID0EWUBG" xlink:type="simple">Di</abbrev>) with 2+2 chaetae. Cryptopygy strongly developed, <abbrev xmlns:xlink="http://www.w3.org/1999/xlink" xlink:title="abdomen" id="ABBRID0E1UBG" xlink:type="simple">Abd</abbrev>. VI practically not visible from above (Fig. <xref ref-type="fig" rid="F2">23</xref>).</p><p>Ventral chaetotaxy. On head, groups <abbrev xmlns:xlink="http://www.w3.org/1999/xlink" xlink:title="ventroexternoanterior" id="ABBRID0EEVBG" xlink:type="simple">Vea</abbrev>, <abbrev xmlns:xlink="http://www.w3.org/1999/xlink" xlink:title="ventroexternomedial" id="ABBRID0EIVBG" xlink:type="simple">Vem</abbrev> and <abbrev xmlns:xlink="http://www.w3.org/1999/xlink" xlink:title="ventroexternoposterior" id="ABBRID0EMVBG" xlink:type="simple">Vep</abbrev> with 3, 4, 4 chaetae, respectively. Group <abbrev xmlns:xlink="http://www.w3.org/1999/xlink" xlink:title="ventrointernal" id="ABBRID0EQVBG" xlink:type="simple">Vi</abbrev> on head with 6 chaetae (Fig. <xref ref-type="fig" rid="F2">18</xref>). On <abbrev xmlns:xlink="http://www.w3.org/1999/xlink" xlink:title="abdomen" id="ABBRID0EYVBG" xlink:type="simple">Abd</abbrev>. IV, furca rudimentary without macrochaetae, tubercle L with 6 chaetae (Fig. <xref ref-type="fig" rid="F2">27</xref>). On <abbrev xmlns:xlink="http://www.w3.org/1999/xlink" xlink:title="abdomen" id="ABBRID0EAWBG" xlink:type="simple">Abd</abbrev>. V, chaetae <abbrev xmlns:xlink="http://www.w3.org/1999/xlink" xlink:title="ventrolateral" id="ABBRID0EEWBG" xlink:type="simple">Vl</abbrev> and L’ present.</p><p>Legs. Chaetotaxy of legs as in Table <xref ref-type="table" rid="T6">6</xref>. Claw with internal tooth. On tibiotarsi, chaeta M present and chaetae <abbrev xmlns:xlink="http://www.w3.org/1999/xlink" xlink:title="ordinary chaetae on tibiotarsi" id="ABBRID0EOWBG" xlink:type="simple">B4</abbrev> and <abbrev xmlns:xlink="http://www.w3.org/1999/xlink" xlink:title="ordinary chaetae on tibiotarsi" id="ABBRID0ESWBG" xlink:type="simple">B5</abbrev> relatively short and pointed (Fig. <xref ref-type="fig" rid="F2">26</xref>).</p><table-wrap id="T6" position="float" orientation="portrait"><label>Table 6.</label><caption><p>Chaetotaxy of <italic><tp:taxon-name><tp:taxon-name-part taxon-name-part-type="genus" reg="Endonura">Endonura</tp:taxon-name-part> <tp:taxon-name-part taxon-name-part-type="species" reg="annae">annae</tp:taxon-name-part></tp:taxon-name></italic> sp. nov.: Postcephalic chaetotaxy.</p></caption><table id="TID0E4RBI" rules="all"><tbody><tr><th rowspan="1" colspan="1"/><th rowspan="1" colspan="4">Terga</th><th rowspan="1" colspan="5">Legs</th></tr><tr><th rowspan="1" colspan="1"/><th rowspan="1" colspan="1">
                    <abbrev xmlns:xlink="http://www.w3.org/1999/xlink" xlink:title="dorsointernal" id="ABBRID0EEYBG" xlink:type="simple">Di</abbrev>
                  </th><th rowspan="1" colspan="1">
                    <abbrev xmlns:xlink="http://www.w3.org/1999/xlink" xlink:title="dorsoexternal" id="ABBRID0EMYBG" xlink:type="simple">De</abbrev>
                  </th><th rowspan="1" colspan="1">
                    <abbrev xmlns:xlink="http://www.w3.org/1999/xlink" xlink:title="dorsolateral" id="ABBRID0EUYBG" xlink:type="simple">Dl</abbrev>
                  </th><th rowspan="1" colspan="1">L</th><th rowspan="1" colspan="1">
                    <abbrev xmlns:xlink="http://www.w3.org/1999/xlink" xlink:title="subcoxa 2" id="ABBRID0E6YBG" xlink:type="simple">Scx2</abbrev>
                  </th><th rowspan="1" colspan="1">
                    <abbrev xmlns:xlink="http://www.w3.org/1999/xlink" xlink:title="coxa" id="ABBRID0EHZBG" xlink:type="simple">Cx</abbrev>
                  </th><th rowspan="1" colspan="1">
                    <abbrev xmlns:xlink="http://www.w3.org/1999/xlink" xlink:title="trochanter" id="ABBRID0EPZBG" xlink:type="simple">Tr</abbrev>
                  </th><th rowspan="1" colspan="1">
                    <abbrev xmlns:xlink="http://www.w3.org/1999/xlink" xlink:title="femur" id="ABBRID0EXZBG" xlink:type="simple">Fe</abbrev>
                  </th><th rowspan="1" colspan="1">T</th></tr><tr><td rowspan="1" colspan="1"><abbrev xmlns:xlink="http://www.w3.org/1999/xlink" xlink:title="thorax" id="ABBRID0ED1BG" xlink:type="simple">Th</abbrev>. I</td><td rowspan="1" colspan="1">1</td><td rowspan="1" colspan="1">2</td><td rowspan="1" colspan="1">1</td><td rowspan="1" colspan="1">–</td><td rowspan="1" colspan="1">0</td><td rowspan="1" colspan="1">3</td><td rowspan="1" colspan="1">6</td><td rowspan="1" colspan="1">13</td><td rowspan="1" colspan="1">19</td></tr><tr><td rowspan="1" colspan="1"><abbrev xmlns:xlink="http://www.w3.org/1999/xlink" xlink:title="thorax" id="ABBRID0EH2BG" xlink:type="simple">Th</abbrev>. II</td><td rowspan="1" colspan="1">3</td><td rowspan="1" colspan="1">2+s</td><td rowspan="1" colspan="1">3+s+<abbrev xmlns:xlink="http://www.w3.org/1999/xlink" xlink:title="s-microchaeta" id="ABBRID0EV2BG" xlink:type="simple">ms</abbrev></td><td rowspan="1" colspan="1">3</td><td rowspan="1" colspan="1">2</td><td rowspan="1" colspan="1">7</td><td rowspan="1" colspan="1">6</td><td rowspan="1" colspan="1">12</td><td rowspan="1" colspan="1">19</td></tr><tr><td rowspan="1" colspan="1"><abbrev xmlns:xlink="http://www.w3.org/1999/xlink" xlink:title="thorax" id="ABBRID0EP3BG" xlink:type="simple">Th</abbrev>. III</td><td rowspan="1" colspan="1">3</td><td rowspan="1" colspan="1">3+s</td><td rowspan="1" colspan="1">3+s</td><td rowspan="1" colspan="1">3</td><td rowspan="1" colspan="1">2</td><td rowspan="1" colspan="1">8</td><td rowspan="1" colspan="1">6</td><td rowspan="1" colspan="1">11</td><td rowspan="1" colspan="1">18</td></tr><tr><td rowspan="1" colspan="5"/><td rowspan="1" colspan="5">Sterna</td></tr><tr><td rowspan="1" colspan="1"><abbrev xmlns:xlink="http://www.w3.org/1999/xlink" xlink:title="abdomen" id="ABBRID0E14BG" xlink:type="simple">Abd</abbrev>. I</td><td rowspan="1" colspan="1">2</td><td rowspan="1" colspan="1">3+s</td><td rowspan="1" colspan="1">2</td><td rowspan="1" colspan="1">3</td><td rowspan="1" colspan="5"><abbrev xmlns:xlink="http://www.w3.org/1999/xlink" xlink:title="ventral tube" id="ABBRID0EO5BG" xlink:type="simple">VT</abbrev>: 4</td></tr><tr><td rowspan="1" colspan="1"><abbrev xmlns:xlink="http://www.w3.org/1999/xlink" xlink:title="abdomen" id="ABBRID0EX5BG" xlink:type="simple">Abd</abbrev>. II</td><td rowspan="1" colspan="1">2</td><td rowspan="1" colspan="1">3+s</td><td rowspan="1" colspan="1">2</td><td rowspan="1" colspan="1">3</td><td rowspan="1" colspan="5"><abbrev xmlns:xlink="http://www.w3.org/1999/xlink" xlink:title="ventroexternal" id="ABBRID0EL6BG" xlink:type="simple">Ve</abbrev>: 5; chaeta Ve1 present</td></tr><tr><td rowspan="1" colspan="1"><abbrev xmlns:xlink="http://www.w3.org/1999/xlink" xlink:title="abdomen" id="ABBRID0EU6BG" xlink:type="simple">Abd</abbrev>. III</td><td rowspan="1" colspan="1">2</td><td rowspan="1" colspan="1">3+s</td><td rowspan="1" colspan="1">2</td><td rowspan="1" colspan="1">3</td><td rowspan="1" colspan="5"><abbrev xmlns:xlink="http://www.w3.org/1999/xlink" xlink:title="ventroexternolateral" id="ABBRID0EJAAI" xlink:type="simple">Vel</abbrev>: 5; <abbrev xmlns:xlink="http://www.w3.org/1999/xlink" xlink:title="furcal" id="ABBRID0ENAAI" xlink:type="simple">Fu</abbrev>: 4–5 me, 0 <abbrev xmlns:xlink="http://www.w3.org/1999/xlink" xlink:title="microchaeta" id="ABBRID0ERAAI" xlink:type="simple">mi</abbrev></td></tr><tr><td rowspan="1" colspan="1"><abbrev xmlns:xlink="http://www.w3.org/1999/xlink" xlink:title="abdomen" id="ABBRID0EZAAI" xlink:type="simple">Abd</abbrev>. IV</td><td rowspan="1" colspan="1">2</td><td rowspan="1" colspan="1">2+s</td><td rowspan="1" colspan="1">3</td><td rowspan="1" colspan="1">6</td><td rowspan="1" colspan="5"><abbrev xmlns:xlink="http://www.w3.org/1999/xlink" xlink:title="ventroexternolateral" id="ABBRID0ENBAI" xlink:type="simple">Vel</abbrev>: 4; <abbrev xmlns:xlink="http://www.w3.org/1999/xlink" xlink:title="ventroexternocentral" id="ABBRID0ERBAI" xlink:type="simple">Vec</abbrev>: 2; <abbrev xmlns:xlink="http://www.w3.org/1999/xlink" xlink:title="ventroexternointernal" id="ABBRID0EVBAI" xlink:type="simple">Vei</abbrev>: 2; <abbrev xmlns:xlink="http://www.w3.org/1999/xlink" xlink:title="ventrolateral" id="ABBRID0EZBAI" xlink:type="simple">Vl</abbrev>: 4</td></tr><tr><td rowspan="1" colspan="1"><abbrev xmlns:xlink="http://www.w3.org/1999/xlink" xlink:title="abdomen" id="ABBRID0ECCAI" xlink:type="simple">Abd</abbrev>. V</td><td rowspan="1" colspan="1">(2+2)</td><td rowspan="1" colspan="3">5+s</td><td rowspan="1" colspan="5"><abbrev xmlns:xlink="http://www.w3.org/1999/xlink" xlink:title="antegenital" id="ABBRID0EQCAI" xlink:type="simple">Ag</abbrev>: 3; <abbrev xmlns:xlink="http://www.w3.org/1999/xlink" xlink:title="ventrolateral" id="ABBRID0EUCAI" xlink:type="simple">Vl</abbrev>: 1, L‘: 1</td></tr><tr><td rowspan="1" colspan="1"><abbrev xmlns:xlink="http://www.w3.org/1999/xlink" xlink:title="abdomen" id="ABBRID0E4CAI" xlink:type="simple">Abd</abbrev>. VI</td><td rowspan="1" colspan="1"/><td rowspan="1" colspan="1">7</td><td rowspan="1" colspan="1"/><td rowspan="1" colspan="1"/><td rowspan="1" colspan="5"><abbrev xmlns:xlink="http://www.w3.org/1999/xlink" xlink:title="ventroexternal" id="ABBRID0ERDAI" xlink:type="simple">Ve</abbrev>: 13–14; <abbrev xmlns:xlink="http://www.w3.org/1999/xlink" xlink:title="chaetae of anal lobes" id="ABBRID0EVDAI" xlink:type="simple">An</abbrev>: 2 <abbrev xmlns:xlink="http://www.w3.org/1999/xlink" xlink:title="microchaeta" id="ABBRID0EZDAI" xlink:type="simple">mi</abbrev></td></tr></tbody></table></table-wrap></tp:treatment-sec><tp:treatment-sec sec-type="remarks" id="SECID0E3DAI"><title>Remarks.</title><p>Morphologically, <italic><tp:taxon-name><tp:taxon-name-part taxon-name-part-type="genus" reg="Endonura">E.</tp:taxon-name-part> <tp:taxon-name-part taxon-name-part-type="species" reg="annae">annae</tp:taxon-name-part></tp:taxon-name></italic> sp. nov. is strongly reminiscent of <italic><tp:taxon-name><tp:taxon-name-part taxon-name-part-type="genus" reg="Endonura">E.</tp:taxon-name-part> <tp:taxon-name-part taxon-name-part-type="species" reg="persica">persica</tp:taxon-name-part></tp:taxon-name></italic> Smolis, Kahrarian, Piwnik &amp; Skarżyński, 2016, taxon described from Kermanshah Province in northern Iran (<xref ref-type="bibr" rid="B48">Smolis et al. 2016a</xref>). Nevertheless, the new species can be easily recognised by several characters, including: the absence of chaeta C on the head (in <italic><tp:taxon-name><tp:taxon-name-part taxon-name-part-type="genus" reg="Endonura"/><tp:taxon-name-part taxon-name-part-type="species" reg="persica">persica</tp:taxon-name-part></tp:taxon-name></italic> present), the presence of 6 chaetae <abbrev xmlns:xlink="http://www.w3.org/1999/xlink" xlink:title="dorsolateral" id="ABBRID0EGFAI" xlink:type="simple">Dl</abbrev> on the head (in <italic><tp:taxon-name><tp:taxon-name-part taxon-name-part-type="genus" reg="Endonura"/><tp:taxon-name-part taxon-name-part-type="species" reg="persica">persica</tp:taxon-name-part></tp:taxon-name></italic> 5), wide and short buccal cone (in <italic><tp:taxon-name><tp:taxon-name-part taxon-name-part-type="genus" reg="Endonura"/><tp:taxon-name-part taxon-name-part-type="species" reg="persica">persica</tp:taxon-name-part></tp:taxon-name></italic> narrow and long), chaetae E on the head connected with tubercle <abbrev xmlns:xlink="http://www.w3.org/1999/xlink" xlink:title="antenno-frontal" id="ABBRID0E5FAI" xlink:type="simple">Af</abbrev> (in <italic><tp:taxon-name><tp:taxon-name-part taxon-name-part-type="genus" reg="Endonura"/><tp:taxon-name-part taxon-name-part-type="species" reg="persica">persica</tp:taxon-name-part></tp:taxon-name></italic> free), chaetae De2 and De3 on <abbrev xmlns:xlink="http://www.w3.org/1999/xlink" xlink:title="thorax" id="ABBRID0EMGAI" xlink:type="simple">Th</abbrev>. II–III, connected with tubercle <abbrev xmlns:xlink="http://www.w3.org/1999/xlink" xlink:title="dorsoexternal" id="ABBRID0EQGAI" xlink:type="simple">De</abbrev> (in <italic><tp:taxon-name><tp:taxon-name-part taxon-name-part-type="genus" reg="Endonura"/><tp:taxon-name-part taxon-name-part-type="species" reg="persica">persica</tp:taxon-name-part></tp:taxon-name></italic> free), 2+2 chaetae <abbrev xmlns:xlink="http://www.w3.org/1999/xlink" xlink:title="dorsointernal" id="ABBRID0E5GAI" xlink:type="simple">Di</abbrev> on <abbrev xmlns:xlink="http://www.w3.org/1999/xlink" xlink:title="abdomen" id="ABBRID0ECHAI" xlink:type="simple">Abd</abbrev>. V (in <italic><tp:taxon-name><tp:taxon-name-part taxon-name-part-type="genus" reg="Endonura"/><tp:taxon-name-part taxon-name-part-type="species" reg="persica">persica</tp:taxon-name-part></tp:taxon-name></italic> 3+3) and strong cryptopygy (in <italic><tp:taxon-name><tp:taxon-name-part taxon-name-part-type="genus" reg="Endonura"/><tp:taxon-name-part taxon-name-part-type="species" reg="persica">persica</tp:taxon-name-part></tp:taxon-name></italic>, slightly developed).</p><p><italic><tp:taxon-name><tp:taxon-name-part taxon-name-part-type="genus" reg="Endonura">E.</tp:taxon-name-part> <tp:taxon-name-part taxon-name-part-type="species" reg="annae">annae</tp:taxon-name-part></tp:taxon-name></italic> sp. nov. is also similar to two species with toothed claw: <italic><tp:taxon-name><tp:taxon-name-part taxon-name-part-type="genus" reg="Endonura">E.</tp:taxon-name-part> <tp:taxon-name-part taxon-name-part-type="species" reg="dentifera">dentifera</tp:taxon-name-part></tp:taxon-name></italic> Smolis, Skarżyński, Pomorski &amp; Kaprus’, 2007 and <italic><tp:taxon-name><tp:taxon-name-part taxon-name-part-type="genus" reg="Endonura">E.</tp:taxon-name-part> <tp:taxon-name-part taxon-name-part-type="species" reg="dobrolyubovae">dobrolyubovae</tp:taxon-name-part></tp:taxon-name></italic> Smolis &amp; Kuznetsova, 2018, described from the Crimea and the Caucasus, respectively (<xref ref-type="bibr" rid="B51">Smolis et al. 2007</xref>; <xref ref-type="bibr" rid="B46">Smolis and Kuznetsova 2018</xref>). These species differ, however, in a number of details: the shape of the buccal cone (in <italic><tp:taxon-name><tp:taxon-name-part taxon-name-part-type="genus" reg="Endonura"/><tp:taxon-name-part taxon-name-part-type="species" reg="annae">annae</tp:taxon-name-part></tp:taxon-name></italic>, wide and short, in <italic><tp:taxon-name><tp:taxon-name-part taxon-name-part-type="genus" reg="Endonura"/><tp:taxon-name-part taxon-name-part-type="species" reg="dentifera">dentifera</tp:taxon-name-part></tp:taxon-name></italic> and <italic><tp:taxon-name><tp:taxon-name-part taxon-name-part-type="genus" reg="Endonura"/><tp:taxon-name-part taxon-name-part-type="species" reg="dobrolyubovae">dobrolyubovae</tp:taxon-name-part></tp:taxon-name></italic>, narrow and relatively long), the presence of chaeta C on the head (in <italic><tp:taxon-name><tp:taxon-name-part taxon-name-part-type="genus" reg="Endonura"/><tp:taxon-name-part taxon-name-part-type="species" reg="annae">annae</tp:taxon-name-part></tp:taxon-name></italic>, absent, in <italic><tp:taxon-name><tp:taxon-name-part taxon-name-part-type="genus" reg="Endonura"/><tp:taxon-name-part taxon-name-part-type="species" reg="dentifera">dentifera</tp:taxon-name-part></tp:taxon-name></italic> and <italic><tp:taxon-name><tp:taxon-name-part taxon-name-part-type="genus" reg="Endonura"/><tp:taxon-name-part taxon-name-part-type="species" reg="dobrolyubovae">dobrolyubovae</tp:taxon-name-part></tp:taxon-name></italic>, present), the presence and location of chaeta E on the head (in <italic><tp:taxon-name><tp:taxon-name-part taxon-name-part-type="genus" reg="Endonura"/><tp:taxon-name-part taxon-name-part-type="species" reg="annae">annae</tp:taxon-name-part></tp:taxon-name></italic>, present and connected with tubercle <abbrev xmlns:xlink="http://www.w3.org/1999/xlink" xlink:title="antenno-frontal" id="ABBRID0ELLAI" xlink:type="simple">Af</abbrev>, in <italic><tp:taxon-name><tp:taxon-name-part taxon-name-part-type="genus" reg="Endonura"/><tp:taxon-name-part taxon-name-part-type="species" reg="dentifera">dentifera</tp:taxon-name-part></tp:taxon-name></italic>, present and free, in <italic><tp:taxon-name><tp:taxon-name-part taxon-name-part-type="genus" reg="Endonura"/><tp:taxon-name-part taxon-name-part-type="species" reg="dobrolyubovae">dobrolyubovae</tp:taxon-name-part></tp:taxon-name></italic>, absent), the number of chaetae (L+<abbrev xmlns:xlink="http://www.w3.org/1999/xlink" xlink:title="subocular" id="ABBRID0EDMAI" xlink:type="simple">So</abbrev>) on the head (in <italic><tp:taxon-name><tp:taxon-name-part taxon-name-part-type="genus" reg="Endonura"/><tp:taxon-name-part taxon-name-part-type="species" reg="dentifera">dentifera</tp:taxon-name-part></tp:taxon-name></italic>, 10 chaetae, in <italic><tp:taxon-name><tp:taxon-name-part taxon-name-part-type="genus" reg="Endonura"/><tp:taxon-name-part taxon-name-part-type="species" reg="annae">annae</tp:taxon-name-part></tp:taxon-name></italic> and <italic><tp:taxon-name><tp:taxon-name-part taxon-name-part-type="genus" reg="Endonura"/><tp:taxon-name-part taxon-name-part-type="species" reg="dobrolyubovae">dobrolyubovae</tp:taxon-name-part></tp:taxon-name></italic>, 8 chaetae), the presence of tubercle <abbrev xmlns:xlink="http://www.w3.org/1999/xlink" xlink:title="dorsointernal" id="ABBRID0EFNAI" xlink:type="simple">Di</abbrev> on <abbrev xmlns:xlink="http://www.w3.org/1999/xlink" xlink:title="thorax" id="ABBRID0EJNAI" xlink:type="simple">Th</abbrev>. I (in <italic><tp:taxon-name><tp:taxon-name-part taxon-name-part-type="genus" reg="Endonura"/><tp:taxon-name-part taxon-name-part-type="species" reg="annae">annae</tp:taxon-name-part></tp:taxon-name></italic>, present, in <italic><tp:taxon-name><tp:taxon-name-part taxon-name-part-type="genus" reg="Endonura"/><tp:taxon-name-part taxon-name-part-type="species" reg="dentifera">dentifera</tp:taxon-name-part></tp:taxon-name></italic> and <italic><tp:taxon-name><tp:taxon-name-part taxon-name-part-type="genus" reg="Endonura"/><tp:taxon-name-part taxon-name-part-type="species" reg="dobrolyubovae">dobrolyubovae</tp:taxon-name-part></tp:taxon-name></italic>, absent), the location of chaetae De3 on <abbrev xmlns:xlink="http://www.w3.org/1999/xlink" xlink:title="thorax" id="ABBRID0ELOAI" xlink:type="simple">Th</abbrev>. III and <abbrev xmlns:xlink="http://www.w3.org/1999/xlink" xlink:title="abdomen" id="ABBRID0EPOAI" xlink:type="simple">Abd</abbrev>. I–III (in <italic><tp:taxon-name><tp:taxon-name-part taxon-name-part-type="genus" reg="Endonura"/><tp:taxon-name-part taxon-name-part-type="species" reg="annae">annae</tp:taxon-name-part></tp:taxon-name></italic>, connected with tubercle <abbrev xmlns:xlink="http://www.w3.org/1999/xlink" xlink:title="dorsoexternal" id="ABBRID0E4OAI" xlink:type="simple">De</abbrev>, in <italic><tp:taxon-name><tp:taxon-name-part taxon-name-part-type="genus" reg="Endonura"/><tp:taxon-name-part taxon-name-part-type="species" reg="dentifera">dentifera</tp:taxon-name-part></tp:taxon-name></italic> and <italic><tp:taxon-name><tp:taxon-name-part taxon-name-part-type="genus" reg="Endonura"/><tp:taxon-name-part taxon-name-part-type="species" reg="dobrolyubovae">dobrolyubovae</tp:taxon-name-part></tp:taxon-name></italic>, free), the presence of male ventral organ (in <italic><tp:taxon-name><tp:taxon-name-part taxon-name-part-type="genus" reg="Endonura"/><tp:taxon-name-part taxon-name-part-type="species" reg="annae">annae</tp:taxon-name-part></tp:taxon-name></italic> and <italic><tp:taxon-name><tp:taxon-name-part taxon-name-part-type="genus" reg="Endonura"/><tp:taxon-name-part taxon-name-part-type="species" reg="dentifera">dentifera</tp:taxon-name-part></tp:taxon-name></italic>, absent, in <italic><tp:taxon-name><tp:taxon-name-part taxon-name-part-type="genus" reg="Endonura"/><tp:taxon-name-part taxon-name-part-type="species" reg="dobrolyubovae">dobrolyubovae</tp:taxon-name-part></tp:taxon-name></italic>, present) and the presence of cryptopygy (in <italic><tp:taxon-name><tp:taxon-name-part taxon-name-part-type="genus" reg="Endonura"/><tp:taxon-name-part taxon-name-part-type="species" reg="annae">annae</tp:taxon-name-part></tp:taxon-name></italic>, present, in <italic><tp:taxon-name><tp:taxon-name-part taxon-name-part-type="genus" reg="Endonura"/><tp:taxon-name-part taxon-name-part-type="species" reg="dentifera">dentifera</tp:taxon-name-part></tp:taxon-name></italic> and <italic><tp:taxon-name><tp:taxon-name-part taxon-name-part-type="genus" reg="Endonura"/><tp:taxon-name-part taxon-name-part-type="species" reg="dobrolyubovae">dobrolyubovae</tp:taxon-name-part></tp:taxon-name></italic>, absent).</p></tp:treatment-sec><ref-list><ref id="B48"><mixed-citation xmlns:xlink="http://www.w3.org/1999/xlink" xlink:type="simple"><person-group><name name-style="western"><surname>Smolis</surname><given-names>A</given-names></name><name name-style="western"><surname>Kahrarian</surname><given-names>M</given-names></name><name name-style="western"><surname>Piwnik</surname><given-names>A</given-names></name><name name-style="western"><surname>Skarżyński</surname><given-names>D</given-names></name></person-group> (<year>2016a</year>) <article-title><italic><tp:taxon-name><tp:taxon-name-part taxon-name-part-type="genus">Endonura</tp:taxon-name-part></tp:taxon-name></italic> Cassagnau in Iran, with a key of the genus (<tp:taxon-name><tp:taxon-name-part taxon-name-part-type="order">Collembola</tp:taxon-name-part></tp:taxon-name>, <tp:taxon-name><tp:taxon-name-part taxon-name-part-type="family">Neanuridae</tp:taxon-name-part></tp:taxon-name>, <tp:taxon-name><tp:taxon-name-part taxon-name-part-type="subfamily">Neanurinae</tp:taxon-name-part></tp:taxon-name>).</article-title><source>Zookeys</source><volume>553</volume>: <fpage>53</fpage>–<lpage>71</lpage>. <ext-link xlink:type="simple" ext-link-type="doi" xlink:href="10.3897/zookeys.553.6009">https://doi.org/10.3897/zookeys.553.6009</ext-link></mixed-citation></ref><ref id="B51"><mixed-citation xmlns:xlink="http://www.w3.org/1999/xlink" xlink:type="simple"><person-group><name name-style="western"><surname>Smolis</surname><given-names>A</given-names></name><name name-style="western"><surname>Skarżyński</surname><given-names>D</given-names></name><name name-style="western"><surname>Pomorski</surname><given-names>RJ</given-names></name><name name-style="western"><surname>Kaprus’</surname><given-names>IJ</given-names></name></person-group> (<year>2007</year>) <article-title>Redescription of <italic><tp:taxon-name><tp:taxon-name-part taxon-name-part-type="genus">Endonura</tp:taxon-name-part> <tp:taxon-name-part taxon-name-part-type="species">taurica</tp:taxon-name-part></tp:taxon-name></italic> (Stach, 1951) and <italic><tp:taxon-name><tp:taxon-name-part taxon-name-part-type="genus">E.</tp:taxon-name-part> <tp:taxon-name-part taxon-name-part-type="species">quadriseta</tp:taxon-name-part></tp:taxon-name></italic> Cassagnau &amp; Péja, 1979, and description of two new species of the genus <italic><tp:taxon-name><tp:taxon-name-part taxon-name-part-type="genus">Endonura</tp:taxon-name-part></tp:taxon-name></italic> Cassagnau, 1979 (<tp:taxon-name><tp:taxon-name-part taxon-name-part-type="order">Collembola</tp:taxon-name-part></tp:taxon-name>: <tp:taxon-name><tp:taxon-name-part taxon-name-part-type="family">Neanuridae</tp:taxon-name-part></tp:taxon-name>: <tp:taxon-name><tp:taxon-name-part taxon-name-part-type="subfamily">Neanurinae</tp:taxon-name-part></tp:taxon-name>) from the Crimea (Ukraine).</article-title><source>Zootaxa</source><volume>1442</volume>: <fpage>19</fpage>–<lpage>35</lpage>. <ext-link xlink:type="simple" ext-link-type="doi" xlink:href="10.11646/zootaxa.1442.1.2">https://doi.org/10.11646/zootaxa.1442.1.2</ext-link></mixed-citation></ref><ref id="B46"><mixed-citation xmlns:xlink="http://www.w3.org/1999/xlink" xlink:type="simple"><person-group><name name-style="western"><surname>Smolis</surname><given-names>A</given-names></name><name name-style="western"><surname>Kuznetsova</surname><given-names>N</given-names></name></person-group> (<year>2018</year>) <article-title><italic><tp:taxon-name><tp:taxon-name-part taxon-name-part-type="genus">Paravietnura</tp:taxon-name-part></tp:taxon-name></italic> gen. n., an intriguing genus of <tp:taxon-name><tp:taxon-name-part taxon-name-part-type="tribe">Neanurini</tp:taxon-name-part></tp:taxon-name> from the Caucasus (<tp:taxon-name><tp:taxon-name-part taxon-name-part-type="order">Collembola</tp:taxon-name-part></tp:taxon-name>, <tp:taxon-name><tp:taxon-name-part taxon-name-part-type="family">Neanuridae</tp:taxon-name-part></tp:taxon-name>, <tp:taxon-name><tp:taxon-name-part taxon-name-part-type="subfamily">Neanurinae</tp:taxon-name-part></tp:taxon-name>).</article-title><source>Zookeys</source><volume>739</volume>: <fpage>41</fpage>–<lpage>54</lpage>. <ext-link xlink:type="simple" ext-link-type="doi" xlink:href="10.3897/zookeys.739.22041">https://doi.org/10.3897/zookeys.739.22041</ext-link></mixed-citation></ref></ref-list></tp:taxon-treatment>
