# Supplementary material for: Contribution to the knowledge of Neanurinae of north-western Iran with description of seven new species (Collembola, Neanuridae)
Source: Zookeys. 2020 Nov 12;992:105–38. doi: 10.3897/zookeys.992.56921 (PMC7677293; doi:10.3897/zookeys.992.56921)
Supplement: XML Treatment for Endonura schwendingeri [file zookeys.992.56921-treatment3.xml]

<!DOCTYPE tp:taxon-treatment
  PUBLIC "-//TaxonX//DTD Taxonomic Treatment Publishing DTD v0 20100105//EN" "tax-treatment-NSO.dtd">
<tp:taxon-treatment xmlns:tp="http://www.plazi.org/taxpub"><tp:treatment-meta><kwd-group><label>Taxon classification</label><kwd><named-content xmlns:xlink="http://www.w3.org/1999/xlink" content-type="kingdom">Animalia</named-content></kwd><kwd><named-content xmlns:xlink="http://www.w3.org/1999/xlink" content-type="order">Poduromorpha</named-content></kwd><kwd><named-content xmlns:xlink="http://www.w3.org/1999/xlink" content-type="family">Neanuridae</named-content></kwd></kwd-group><mixed-citation publication-type="journal"><person-group><name><surname>Smolis</surname><given-names>Adrian</given-names></name><name><surname>Skarżyński</surname><given-names>Dariusz</given-names></name></person-group><article-title>Contribution to the knowledge of <tp:taxon-name><tp:taxon-name-part taxon-name-part-type="subfamily">Neanurinae</tp:taxon-name-part></tp:taxon-name> of north-western Iran with description of seven new species (<tp:taxon-name><tp:taxon-name-part taxon-name-part-type="order">Collembola</tp:taxon-name-part></tp:taxon-name>, <tp:taxon-name><tp:taxon-name-part taxon-name-part-type="family">Neanuridae</tp:taxon-name-part></tp:taxon-name>)</article-title><source>Zookeys</source><day>12</day><month>11</month><year>2020</year><volume>992</volume><fpage>105</fpage><lpage>138</lpage><pub-id pub-id-type="doi">10.3897/zookeys.992.56921</pub-id></mixed-citation></tp:treatment-meta><tp:nomenclature><tp:taxon-name><object-id xmlns:xlink="http://www.w3.org/1999/xlink" content-type="arpha" xlink:type="simple">CF02EA0E-092F-5015-A6E6-BF2206B3C027</object-id>
            <tp:taxon-name-part taxon-name-part-type="genus" reg="Endonura">Endonura</tp:taxon-name-part>
            <tp:taxon-name-part taxon-name-part-type="species" reg="schwendingeri">schwendingeri</tp:taxon-name-part>
            <object-id xmlns:xlink="http://www.w3.org/1999/xlink" content-type="zoobank" xlink:type="simple">http://zoobank.org/19378FF6-D560-4C9E-A729-B7681C695986</object-id>
          </tp:taxon-name><tp:taxon-status xmlns:xlink="http://www.w3.org/1999/xlink" xlink:type="simple">sp. nov.</tp:taxon-status><xref ref-type="fig" rid="F3">Figs 28–41</xref><xref ref-type="table" rid="T7">, Tables 7</xref><xref ref-type="table" rid="T8">, 8</xref><xref ref-type="table" rid="T9">, 9</xref></tp:nomenclature><tp:treatment-sec sec-type="type material" id="SECID0EJTAI"><title>Type material.</title><p><bold><italic>Holotype</italic></bold>: female on slide, Iran, Gilan Province, Paresar, tree holes, leaves, sifting, 2.VII.1973, leg. A. Senglet, sample 7310. <bold><italic>Paratypes</italic></bold>: 3 females and male on slide, same data as holotype.</p></tp:treatment-sec><tp:treatment-sec sec-type="material" id="SECID0EXTAI"><title>Other material.</title><p>Iran, 3 females and male on slide, Gilan Province, Lunak, 600 m a.s.l., forest, leaves, trunk, sifting, 6.VII.1973, leg. A. Senglet, 7313.</p></tp:treatment-sec><tp:treatment-sec sec-type="etymology" id="SECID0E3TAI"><title>Etymology.</title><p>The new species is dedicated to Peter J. Schwendinger, curator of the Muséum d’histoire naturelle in Geneva and prominent Austrian Arachnologist.</p></tp:treatment-sec><tp:treatment-sec sec-type="diagnosis" id="SECID0EBUAI"><title>Diagnosis.</title><p>Habitus typical of the genus <italic><tp:taxon-name><tp:taxon-name-part taxon-name-part-type="genus" reg="Endonura">Endonura</tp:taxon-name-part></tp:taxon-name></italic>. Dorsal tubercles present. 2+2 large pigmented eyes. Buccal cone relatively long, labrum nonogival. Head with chaetae B, C and D. Chaeta O absent. Tubercles <abbrev xmlns:xlink="http://www.w3.org/1999/xlink" xlink:title="clypeal" id="ABBRID0EOUAI" xlink:type="simple">Cl</abbrev> and <abbrev xmlns:xlink="http://www.w3.org/1999/xlink" xlink:title="antenno-frontal" id="ABBRID0ESUAI" xlink:type="simple">Af</abbrev> separate. Tubercles <abbrev xmlns:xlink="http://www.w3.org/1999/xlink" xlink:title="dorsolateral" id="ABBRID0EWUAI" xlink:type="simple">Dl</abbrev> and (L+<abbrev xmlns:xlink="http://www.w3.org/1999/xlink" xlink:title="subocular" id="ABBRID0E1UAI" xlink:type="simple">So</abbrev>) on head with 5 and 7 chaetae, respectively. Tubercles <abbrev xmlns:xlink="http://www.w3.org/1999/xlink" xlink:title="dorsointernal" id="ABBRID0E5UAI" xlink:type="simple">Di</abbrev> on <abbrev xmlns:xlink="http://www.w3.org/1999/xlink" xlink:title="thorax" id="ABBRID0ECVAI" xlink:type="simple">Th</abbrev>. I absent. Tubercles <abbrev xmlns:xlink="http://www.w3.org/1999/xlink" xlink:title="dorsoexternal" id="ABBRID0EGVAI" xlink:type="simple">De</abbrev> on <abbrev xmlns:xlink="http://www.w3.org/1999/xlink" xlink:title="thorax" id="ABBRID0EKVAI" xlink:type="simple">Th</abbrev>. II and III with 3 and 4 chaetae, respectively. Tubercles L on <abbrev xmlns:xlink="http://www.w3.org/1999/xlink" xlink:title="abdomen" id="ABBRID0EOVAI" xlink:type="simple">Abd</abbrev>. III and IV with 2 and 4 chaetae, respectively. <abbrev xmlns:xlink="http://www.w3.org/1999/xlink" xlink:title="abdomen" id="ABBRID0ESVAI" xlink:type="simple">Abd</abbrev>. IV and V with 8 and 3 tubercles, respectively. Furcal rest without <abbrev xmlns:xlink="http://www.w3.org/1999/xlink" xlink:title="microchaeta" id="ABBRID0EWVAI" xlink:type="simple">mi</abbrev>. Claw with inner tooth. Tibiotarsi with chaetae <abbrev xmlns:xlink="http://www.w3.org/1999/xlink" xlink:title="ordinary chaetae on tibiotarsi" id="ABBRID0E1VAI" xlink:type="simple">B4</abbrev> and <abbrev xmlns:xlink="http://www.w3.org/1999/xlink" xlink:title="ordinary chaetae on tibiotarsi" id="ABBRID0E5VAI" xlink:type="simple">B5</abbrev> long.</p></tp:treatment-sec><tp:treatment-sec sec-type="description" id="SECID0ECWAI"><title>Description.</title><p>General. Body length (without antennae): 0.5 (juvenile) to 1.15 mm (holotype: 1.1 mm). Colour of the body bluish-grey. 2+2 large black eyes, in a typical arrangement for the genus (Fig. <xref ref-type="fig" rid="F3">29</xref>).</p><fig id="F3" position="float" orientation="portrait"><object-id xmlns:xlink="http://www.w3.org/1999/xlink" content-type="doi" xlink:type="simple">10.3897/zookeys.992.56921.figures28-41</object-id><object-id xmlns:xlink="http://www.w3.org/1999/xlink" content-type="arpha" xlink:type="simple">F7B348B7-BC16-50E9-9AFA-412D3CB947BE</object-id><label>Figures 28–41.</label><caption><p><italic><tp:taxon-name><tp:taxon-name-part taxon-name-part-type="genus" reg="Endonura">Endonura</tp:taxon-name-part> <tp:taxon-name-part taxon-name-part-type="species" reg="schwendingeri">schwendingeri</tp:taxon-name-part></tp:taxon-name></italic> sp. nov.: <bold>28</bold> chaetotaxy of labium <bold>29</bold> chaetotaxy of head and <abbrev xmlns:xlink="http://www.w3.org/1999/xlink" xlink:title="thorax" id="ABBRID0EDXAI" xlink:type="simple">Th</abbrev>. (holotype), dorsolateral view <bold>30</bold> apical part of labrum <bold>31</bold> Mandible <bold>32</bold> Maxilla <bold>33</bold> tibiotarsus and claw of leg III, lateral view <bold>34</bold> apical bulb, ventral view <bold>35</bold> apical bulb, dorsal view <bold>36</bold> dorsal chaetotaxy of <abbrev xmlns:xlink="http://www.w3.org/1999/xlink" xlink:title="antenna" id="ABBRID0EVXAI" xlink:type="simple">Ant</abbrev>. III–IV <bold>37</bold> sensillum sgv and microsensillum of <abbrev xmlns:xlink="http://www.w3.org/1999/xlink" xlink:title="antenna" id="ABBRID0E2XAI" xlink:type="simple">Ant</abbrev>. III <bold>38</bold> ventral chaetotaxy of <abbrev xmlns:xlink="http://www.w3.org/1999/xlink" xlink:title="abdomen" id="ABBRID0EBYAI" xlink:type="simple">Abd</abbrev>. II–VI (adult male) <bold>39</bold> dorsal chaetotaxy of <abbrev xmlns:xlink="http://www.w3.org/1999/xlink" xlink:title="abdomen" id="ABBRID0EHYAI" xlink:type="simple">Abd</abbrev>. III–VI <bold>40</bold> chaeta Di1 of <abbrev xmlns:xlink="http://www.w3.org/1999/xlink" xlink:title="abdomen" id="ABBRID0ENYAI" xlink:type="simple">Abd</abbrev>. V <bold>41</bold> sensillum of <abbrev xmlns:xlink="http://www.w3.org/1999/xlink" xlink:title="abdomen" id="ABBRID0ETYAI" xlink:type="simple">Abd</abbrev>. V.</p></caption><graphic xmlns:xlink="http://www.w3.org/1999/xlink" xlink:href="zookeys-992-105-g003.jpg" position="float" orientation="portrait" xlink:type="simple" id="oo_474883.jpg"><uri content-type="original_file" xlink:type="simple">https://binary.pensoft.net/fig/474883</uri></graphic></fig><p>Chaetal morphology. Dorsal ordinary chaetae of five types: long macrochaetae (<abbrev xmlns:xlink="http://www.w3.org/1999/xlink" xlink:title="long macrochaeta" id="ABBRID0E5YAI" xlink:type="simple">Ml</abbrev>), short macrochaetae (<abbrev xmlns:xlink="http://www.w3.org/1999/xlink" xlink:title="short macrochaeta" id="ABBRID0ECZAI" xlink:type="simple">Mc</abbrev>), very short macrochaetae (<abbrev xmlns:xlink="http://www.w3.org/1999/xlink" xlink:title="very short macrochaeta" id="ABBRID0EGZAI" xlink:type="simple">Mcc</abbrev>), mesochaetae and microchaetae. Long macrochaetae relatively thin, straight <abbrev xmlns:xlink="http://www.w3.org/1999/xlink" xlink:title="organite of Ant. IV" id="ABBRID0EKZAI" xlink:type="simple">or</abbrev> slightly arc-like, narrowly sheathed, feebly serrated, apically rounded (Figs <xref ref-type="fig" rid="F3">29</xref>, <xref ref-type="fig" rid="F3">39</xref>, <xref ref-type="fig" rid="F3">40</xref>). Macrochaetae <abbrev xmlns:xlink="http://www.w3.org/1999/xlink" xlink:title="short macrochaeta" id="ABBRID0E1ZAI" xlink:type="simple">Mc</abbrev> and <abbrev xmlns:xlink="http://www.w3.org/1999/xlink" xlink:title="very short macrochaeta" id="ABBRID0E5ZAI" xlink:type="simple">Mcc</abbrev> morphologically similar to long macrochaetae, but much shorter (Figs <xref ref-type="fig" rid="F3">29</xref>, <xref ref-type="fig" rid="F3">39</xref>). Mesochaetae similar to ventral chaetae, thin, smooth and pointed. Microchaetae similar to mesochaetae, but clearly shorter (Figs <xref ref-type="fig" rid="F3">29</xref>, <xref ref-type="fig" rid="F3">39</xref>). S–chaetae of terga thin, smooth and short, notably shorter than nearby macrochaetae (Figs <xref ref-type="fig" rid="F3">29</xref>, <xref ref-type="fig" rid="F3">39</xref>, <xref ref-type="fig" rid="F3">41</xref>).</p><table-wrap id="T7" position="float" orientation="portrait"><label>Table 7.</label><caption><p>Chaetotaxy of <italic><tp:taxon-name><tp:taxon-name-part taxon-name-part-type="genus" reg="Endonura">Endonura</tp:taxon-name-part> <tp:taxon-name-part taxon-name-part-type="species" reg="schwendingeri">schwendingeri</tp:taxon-name-part></tp:taxon-name></italic> sp. nov.: Cephalic chaetotaxy–dorsal side.</p></caption><table id="TID0EFACI" rules="all"><tbody><tr><td rowspan="1" colspan="1">
                    <bold>Tubercle</bold>
                  </td><td rowspan="1" colspan="1">
                    <bold>Number of chaetae</bold>
                  </td><td rowspan="1" colspan="1">
                    <bold>Types of chaetae</bold>
                  </td><td rowspan="1" colspan="1">
                    <bold>Names of chaetae</bold>
                  </td></tr><tr><td rowspan="2" colspan="1">
                    <abbrev xmlns:xlink="http://www.w3.org/1999/xlink" xlink:title="clypeal" id="ABBRID0EU3AI" xlink:type="simple">Cl</abbrev>
                  </td><td rowspan="2" colspan="1">4</td><td rowspan="1" colspan="1">
                    <abbrev xmlns:xlink="http://www.w3.org/1999/xlink" xlink:title="long macrochaeta" id="ABBRID0E63AI" xlink:type="simple">Ml</abbrev>
                  </td><td rowspan="1" colspan="1">F</td></tr><tr><td rowspan="1" colspan="1">me</td><td rowspan="1" colspan="1">G</td></tr><tr><td rowspan="2" colspan="1">
                    <abbrev xmlns:xlink="http://www.w3.org/1999/xlink" xlink:title="antenno-frontal" id="ABBRID0ES4AI" xlink:type="simple">Af</abbrev>
                  </td><td rowspan="2" colspan="1">6</td><td rowspan="1" colspan="1">
                    <abbrev xmlns:xlink="http://www.w3.org/1999/xlink" xlink:title="long macrochaeta" id="ABBRID0E44AI" xlink:type="simple">Ml</abbrev>
                  </td><td rowspan="1" colspan="1">B</td></tr><tr><td rowspan="1" colspan="1">
                    <abbrev xmlns:xlink="http://www.w3.org/1999/xlink" xlink:title="microchaeta" id="ABBRID0EJ5AI" xlink:type="simple">mi</abbrev>
                  </td><td rowspan="1" colspan="1">C, D</td></tr><tr><td rowspan="2" colspan="1">
                    <abbrev xmlns:xlink="http://www.w3.org/1999/xlink" xlink:title="ocular" id="ABBRID0EV5AI" xlink:type="simple">Oc</abbrev>
                  </td><td rowspan="2" colspan="1">2</td><td rowspan="1" colspan="1">
                    <abbrev xmlns:xlink="http://www.w3.org/1999/xlink" xlink:title="long macrochaeta" id="ABBRID0EA6AI" xlink:type="simple">Ml</abbrev>
                  </td><td rowspan="1" colspan="1">Ocm</td></tr><tr><td rowspan="1" colspan="1">
                    <abbrev xmlns:xlink="http://www.w3.org/1999/xlink" xlink:title="microchaeta" id="ABBRID0EM6AI" xlink:type="simple">mi</abbrev>
                  </td><td rowspan="1" colspan="1">Oca</td></tr><tr><td rowspan="2" colspan="1">
                    <abbrev xmlns:xlink="http://www.w3.org/1999/xlink" xlink:title="dorsointernal" id="ABBRID0EY6AI" xlink:type="simple">Di</abbrev>
                  </td><td rowspan="2" colspan="1">2</td><td rowspan="1" colspan="1">
                    <abbrev xmlns:xlink="http://www.w3.org/1999/xlink" xlink:title="short macrochaeta" id="ABBRID0EDABI" xlink:type="simple">Mc</abbrev>
                  </td><td rowspan="1" colspan="1">Di1</td></tr><tr><td rowspan="1" colspan="1">
                    <abbrev xmlns:xlink="http://www.w3.org/1999/xlink" xlink:title="microchaeta" id="ABBRID0EPABI" xlink:type="simple">mi</abbrev>
                  </td><td rowspan="1" colspan="1">Di2</td></tr><tr><td rowspan="2" colspan="1">
                    <abbrev xmlns:xlink="http://www.w3.org/1999/xlink" xlink:title="dorsoexternal" id="ABBRID0E2ABI" xlink:type="simple">De</abbrev>
                  </td><td rowspan="2" colspan="1">2</td><td rowspan="1" colspan="1">
                    <abbrev xmlns:xlink="http://www.w3.org/1999/xlink" xlink:title="long macrochaeta" id="ABBRID0EGBBI" xlink:type="simple">Ml</abbrev>
                  </td><td rowspan="1" colspan="1">De1</td></tr><tr><td rowspan="1" colspan="1">
                    <abbrev xmlns:xlink="http://www.w3.org/1999/xlink" xlink:title="very short macrochaeta" id="ABBRID0ESBBI" xlink:type="simple">Mcc</abbrev>
                  </td><td rowspan="1" colspan="1">De2</td></tr><tr><td rowspan="3" colspan="1">
                    <abbrev xmlns:xlink="http://www.w3.org/1999/xlink" xlink:title="dorsolateral" id="ABBRID0E5BBI" xlink:type="simple">Dl</abbrev>
                  </td><td rowspan="3" colspan="1">5</td><td rowspan="1" colspan="1">
                    <abbrev xmlns:xlink="http://www.w3.org/1999/xlink" xlink:title="long macrochaeta" id="ABBRID0EJCBI" xlink:type="simple">Ml</abbrev>
                  </td><td rowspan="1" colspan="1">Dl5, Dl1</td></tr><tr><td rowspan="1" colspan="1">
                    <abbrev xmlns:xlink="http://www.w3.org/1999/xlink" xlink:title="very short macrochaeta" id="ABBRID0EVCBI" xlink:type="simple">Mcc</abbrev>
                  </td><td rowspan="1" colspan="1">Dl4</td></tr><tr><td rowspan="1" colspan="1">
                    <abbrev xmlns:xlink="http://www.w3.org/1999/xlink" xlink:title="microchaeta" id="ABBRID0EBDBI" xlink:type="simple">mi</abbrev>
                  </td><td rowspan="1" colspan="1">Dl2, Dl6</td></tr><tr><td rowspan="2" colspan="1">(L+<abbrev xmlns:xlink="http://www.w3.org/1999/xlink" xlink:title="subocular" id="ABBRID0ENDBI" xlink:type="simple">So</abbrev>)</td><td rowspan="2" colspan="1">7</td><td rowspan="1" colspan="1">
                    <abbrev xmlns:xlink="http://www.w3.org/1999/xlink" xlink:title="long macrochaeta" id="ABBRID0EYDBI" xlink:type="simple">Ml</abbrev>
                  </td><td rowspan="1" colspan="1">L1, L4, So1</td></tr><tr><td rowspan="1" colspan="1">me</td><td rowspan="1" colspan="1">So3–6</td></tr></tbody></table></table-wrap><table-wrap id="T8" position="float" orientation="portrait"><label>Table 8.</label><caption><p>Chaetotaxy of <italic><tp:taxon-name><tp:taxon-name-part taxon-name-part-type="genus" reg="Endonura">Endonura</tp:taxon-name-part> <tp:taxon-name-part taxon-name-part-type="species" reg="schwendingeri">schwendingeri</tp:taxon-name-part></tp:taxon-name></italic> sp. nov.: Chaetotaxy of antennae.</p></caption><table id="TID0E2ICI" rules="all"><tbody><tr><td rowspan="1" colspan="1">Segment, Group</td><td rowspan="1" colspan="1">Number of chaetae</td><td rowspan="1" colspan="1">Segment, Group</td><td rowspan="1" colspan="1">Number of chaetae adult</td></tr><tr><td rowspan="1" colspan="1">I</td><td rowspan="1" colspan="1">7</td><td rowspan="3" colspan="1">IV</td><td rowspan="3" colspan="1"><abbrev xmlns:xlink="http://www.w3.org/1999/xlink" xlink:title="organite of Ant. IV" id="ABBRID0EZFBI" xlink:type="simple">or</abbrev>, 8 S, i, 12 <abbrev xmlns:xlink="http://www.w3.org/1999/xlink" xlink:title="cylindrical s-chaetae on Ant. IV (“soies mousses”)" id="ABBRID0E4FBI" xlink:type="simple">mou</abbrev>, 6 <abbrev xmlns:xlink="http://www.w3.org/1999/xlink" xlink:title="border s-chaeta on Ant. IV" id="ABBRID0EBGBI" xlink:type="simple">brs</abbrev>, 2 <abbrev xmlns:xlink="http://www.w3.org/1999/xlink" xlink:title="ordinary chaetae on ventral Ant. IV" id="ABBRID0EFGBI" xlink:type="simple">iv</abbrev></td></tr><tr><td rowspan="1" colspan="1">II</td><td rowspan="1" colspan="1">12</td></tr><tr><td rowspan="1" colspan="1">III</td><td rowspan="1" colspan="1">5 sensilla AO III</td></tr><tr><td rowspan="1" colspan="1">
                    <abbrev xmlns:xlink="http://www.w3.org/1999/xlink" xlink:title="ventroexternal" id="ABBRID0E2GBI" xlink:type="simple">ve</abbrev>
                  </td><td rowspan="1" colspan="1">5</td><td rowspan="1" colspan="1">ap</td><td rowspan="1" colspan="1">8 bs, 5 <abbrev xmlns:xlink="http://www.w3.org/1999/xlink" xlink:title="microchaetae on Ant. IV" id="ABBRID0EJHBI" xlink:type="simple">miA</abbrev></td></tr><tr><td rowspan="1" colspan="1">vc</td><td rowspan="1" colspan="1">4</td><td rowspan="1" colspan="1">ca</td><td rowspan="1" colspan="1">2 bs, 3 <abbrev xmlns:xlink="http://www.w3.org/1999/xlink" xlink:title="microchaetae on Ant. IV" id="ABBRID0E1HBI" xlink:type="simple">miA</abbrev></td></tr><tr><td rowspan="1" colspan="1">
                    <abbrev xmlns:xlink="http://www.w3.org/1999/xlink" xlink:title="ventrointernal" id="ABBRID0ECIBI" xlink:type="simple">vi</abbrev>
                  </td><td rowspan="1" colspan="1">4</td><td rowspan="1" colspan="1">cm</td><td rowspan="1" colspan="1">3 bs, 1 <abbrev xmlns:xlink="http://www.w3.org/1999/xlink" xlink:title="microchaetae on Ant. IV" id="ABBRID0EQIBI" xlink:type="simple">miA</abbrev></td></tr><tr><td rowspan="1" colspan="1">d</td><td rowspan="1" colspan="1">5</td><td rowspan="1" colspan="1">cp</td><td rowspan="1" colspan="1">8 <abbrev xmlns:xlink="http://www.w3.org/1999/xlink" xlink:title="microchaetae on Ant. IV" id="ABBRID0EBJBI" xlink:type="simple">miA</abbrev>, 1 <abbrev xmlns:xlink="http://www.w3.org/1999/xlink" xlink:title="border s-chaeta on Ant. IV" id="ABBRID0EFJBI" xlink:type="simple">brs</abbrev></td></tr></tbody></table></table-wrap><p>Antennae. Typical of the genus. Dorsal chaetotaxy of <abbrev xmlns:xlink="http://www.w3.org/1999/xlink" xlink:title="antenna" id="ABBRID0EKJBI" xlink:type="simple">Ant</abbrev>. III–IV as Fig. <xref ref-type="fig" rid="F3">36</xref> and Table <xref ref-type="table" rid="T8">8</xref>. S–chaetae of <abbrev xmlns:xlink="http://www.w3.org/1999/xlink" xlink:title="antenna" id="ABBRID0EWJBI" xlink:type="simple">Ant</abbrev>. IV of medium length and thickened, sensillum sgd short and straight (Fig. <xref ref-type="fig" rid="F3">36</xref>). Apical vesicle distinct, trilobate (Figs <xref ref-type="fig" rid="F3">34</xref>, <xref ref-type="fig" rid="F3">35</xref>). Ventral chaetotaxy of <abbrev xmlns:xlink="http://www.w3.org/1999/xlink" xlink:title="antenna" id="ABBRID0EGKBI" xlink:type="simple">Ant</abbrev>. III–IV Table <xref ref-type="table" rid="T8">8</xref>, sensillum sgv as Fig. <xref ref-type="fig" rid="F3">37</xref>.</p><p>Mouthparts. Buccal cone relatively short with labral sclerifications nonogival (Fig. <xref ref-type="fig" rid="F3">30</xref>). Labrum chaetotaxy: 4/2, 4. Labium with four basal, three distal and three lateral chaetae, papillae x absent (Fig. <xref ref-type="fig" rid="F3">28</xref>). Maxilla styliform (Fig. <xref ref-type="fig" rid="F3">32</xref>), mandible relatively thin with two basal and two apical teeth (Fig. <xref ref-type="fig" rid="F3">31</xref>).</p><p>Dorsal chaetotaxy and tubercles. Head without chaetae A, E, Ocp, Dl3, So2, L2 and L3 absent (Fig. <xref ref-type="fig" rid="F3">29</xref>), chaeta D free. Tubercles <abbrev xmlns:xlink="http://www.w3.org/1999/xlink" xlink:title="dorsointernal" id="ABBRID0EKLBI" xlink:type="simple">Di</abbrev> on <abbrev xmlns:xlink="http://www.w3.org/1999/xlink" xlink:title="thorax" id="ABBRID0EOLBI" xlink:type="simple">Th</abbrev>. I not differentiated (Fig. <xref ref-type="fig" rid="F3">29</xref>). On <abbrev xmlns:xlink="http://www.w3.org/1999/xlink" xlink:title="thorax" id="ABBRID0EWLBI" xlink:type="simple">Th</abbrev>. III chaetae De2 and De3 free, on <abbrev xmlns:xlink="http://www.w3.org/1999/xlink" xlink:title="abdomen" id="ABBRID0E1LBI" xlink:type="simple">Abd</abbrev>. I–III chaetae De3 free (Figs <xref ref-type="fig" rid="F3">29</xref>, <xref ref-type="fig" rid="F3">39</xref>). On <abbrev xmlns:xlink="http://www.w3.org/1999/xlink" xlink:title="abdomen" id="ABBRID0EGMBI" xlink:type="simple">Abd</abbrev>. I–III, the line of chaetae De1–chaeta s non perpendicular to the dorsomedian line. Cryptopygy present, but weakly developed, <abbrev xmlns:xlink="http://www.w3.org/1999/xlink" xlink:title="abdomen" id="ABBRID0EKMBI" xlink:type="simple">Abd</abbrev>. VI partially visible from above (Fig. <xref ref-type="fig" rid="F3">39</xref>).</p><p>Ventral chaetotaxy. On head, groups <abbrev xmlns:xlink="http://www.w3.org/1999/xlink" xlink:title="ventroexternoanterior" id="ABBRID0EUMBI" xlink:type="simple">Vea</abbrev>, <abbrev xmlns:xlink="http://www.w3.org/1999/xlink" xlink:title="ventroexternomedial" id="ABBRID0EYMBI" xlink:type="simple">Vem</abbrev> and <abbrev xmlns:xlink="http://www.w3.org/1999/xlink" xlink:title="ventroexternoposterior" id="ABBRID0E3MBI" xlink:type="simple">Vep</abbrev> with 3, 4 and 4 chaetae, respectively. Group <abbrev xmlns:xlink="http://www.w3.org/1999/xlink" xlink:title="ventrointernal" id="ABBRID0EANBI" xlink:type="simple">Vi</abbrev> on head with 6 chaetae. On <abbrev xmlns:xlink="http://www.w3.org/1999/xlink" xlink:title="abdomen" id="ABBRID0EENBI" xlink:type="simple">Abd</abbrev>. IV, furca rudimentary without microchaetae (Fig. <xref ref-type="fig" rid="F3">38</xref>). On <abbrev xmlns:xlink="http://www.w3.org/1999/xlink" xlink:title="abdomen" id="ABBRID0EMNBI" xlink:type="simple">Abd</abbrev>. IV, group L without free chaeta. On <abbrev xmlns:xlink="http://www.w3.org/1999/xlink" xlink:title="abdomen" id="ABBRID0EQNBI" xlink:type="simple">Abd</abbrev>. V, chaetae <abbrev xmlns:xlink="http://www.w3.org/1999/xlink" xlink:title="ventrolateral" id="ABBRID0EUNBI" xlink:type="simple">Vl</abbrev> present, chaetae L’ absent (Fig. <xref ref-type="fig" rid="F3">38</xref>). Male with thick and forked chaetae (male ventral organ) on anal plates (<abbrev xmlns:xlink="http://www.w3.org/1999/xlink" xlink:title="abdomen" id="ABBRID0E3NBI" xlink:type="simple">Abd</abbrev>. VI) and in groups: <abbrev xmlns:xlink="http://www.w3.org/1999/xlink" xlink:title="antegenital" id="ABBRID0EAOBI" xlink:type="simple">Ag</abbrev> (<abbrev xmlns:xlink="http://www.w3.org/1999/xlink" xlink:title="abdomen" id="ABBRID0EEOBI" xlink:type="simple">Abd</abbrev>. V); <abbrev xmlns:xlink="http://www.w3.org/1999/xlink" xlink:title="ventroexternointernal" id="ABBRID0EIOBI" xlink:type="simple">Vei</abbrev>, <abbrev xmlns:xlink="http://www.w3.org/1999/xlink" xlink:title="ventroexternocentral" id="ABBRID0EMOBI" xlink:type="simple">Vec</abbrev> and <abbrev xmlns:xlink="http://www.w3.org/1999/xlink" xlink:title="ventroexternolateral" id="ABBRID0EQOBI" xlink:type="simple">Vel</abbrev> (<abbrev xmlns:xlink="http://www.w3.org/1999/xlink" xlink:title="abdomen" id="ABBRID0EUOBI" xlink:type="simple">Abd</abbrev>. IV) and <abbrev xmlns:xlink="http://www.w3.org/1999/xlink" xlink:title="furcal" id="ABBRID0EYOBI" xlink:type="simple">Fu</abbrev> (<abbrev xmlns:xlink="http://www.w3.org/1999/xlink" xlink:title="abdomen" id="ABBRID0E3OBI" xlink:type="simple">Abd</abbrev>. III) (Fig. <xref ref-type="fig" rid="F3">38</xref>).</p><p>Legs. Chaetotaxy of legs as in Table <xref ref-type="table" rid="T9">9</xref>. Claw with internal tooth. On tibiotarsi, chaeta M present and chaetae <abbrev xmlns:xlink="http://www.w3.org/1999/xlink" xlink:title="ordinary chaetae on tibiotarsi" id="ABBRID0EKPBI" xlink:type="simple">B4</abbrev> and <abbrev xmlns:xlink="http://www.w3.org/1999/xlink" xlink:title="ordinary chaetae on tibiotarsi" id="ABBRID0EOPBI" xlink:type="simple">B5</abbrev> relatively long and pointed (Fig. <xref ref-type="fig" rid="F3">33</xref>).</p><table-wrap id="T9" position="float" orientation="portrait"><label>Table 9.</label><caption><p>Chaetotaxy of <italic><tp:taxon-name><tp:taxon-name-part taxon-name-part-type="genus" reg="Endonura">Endonura</tp:taxon-name-part> <tp:taxon-name-part taxon-name-part-type="species" reg="schwendingeri">schwendingeri</tp:taxon-name-part></tp:taxon-name></italic> sp. nov.: Postcephalic chaetotaxy.</p></caption><table id="TID0EBOCI" rules="all"><tbody><tr><th rowspan="1" colspan="1"/><th rowspan="1" colspan="4">Terga</th><th rowspan="1" colspan="5">Legs</th></tr><tr><th rowspan="1" colspan="1"/><th rowspan="1" colspan="1">
                    <abbrev xmlns:xlink="http://www.w3.org/1999/xlink" xlink:title="dorsointernal" id="ABBRID0EARBI" xlink:type="simple">Di</abbrev>
                  </th><th rowspan="1" colspan="1">
                    <abbrev xmlns:xlink="http://www.w3.org/1999/xlink" xlink:title="dorsoexternal" id="ABBRID0EIRBI" xlink:type="simple">De</abbrev>
                  </th><th rowspan="1" colspan="1">
                    <abbrev xmlns:xlink="http://www.w3.org/1999/xlink" xlink:title="dorsolateral" id="ABBRID0EQRBI" xlink:type="simple">Dl</abbrev>
                  </th><th rowspan="1" colspan="1">L</th><th rowspan="1" colspan="1">
                    <abbrev xmlns:xlink="http://www.w3.org/1999/xlink" xlink:title="subcoxa 2" id="ABBRID0E2RBI" xlink:type="simple">Scx2</abbrev>
                  </th><th rowspan="1" colspan="1">
                    <abbrev xmlns:xlink="http://www.w3.org/1999/xlink" xlink:title="coxa" id="ABBRID0EDSBI" xlink:type="simple">Cx</abbrev>
                  </th><th rowspan="1" colspan="1">
                    <abbrev xmlns:xlink="http://www.w3.org/1999/xlink" xlink:title="trochanter" id="ABBRID0ELSBI" xlink:type="simple">Tr</abbrev>
                  </th><th rowspan="1" colspan="1">
                    <abbrev xmlns:xlink="http://www.w3.org/1999/xlink" xlink:title="femur" id="ABBRID0ETSBI" xlink:type="simple">Fe</abbrev>
                  </th><th rowspan="1" colspan="1">T</th></tr><tr><td rowspan="1" colspan="1"><abbrev xmlns:xlink="http://www.w3.org/1999/xlink" xlink:title="thorax" id="ABBRID0E6SBI" xlink:type="simple">Th</abbrev>. I</td><td rowspan="1" colspan="1">1</td><td rowspan="1" colspan="1">2</td><td rowspan="1" colspan="1">1</td><td rowspan="1" colspan="1">–</td><td rowspan="1" colspan="1">0</td><td rowspan="1" colspan="1">3</td><td rowspan="1" colspan="1">6</td><td rowspan="1" colspan="1">13</td><td rowspan="1" colspan="1">19</td></tr><tr><td rowspan="1" colspan="1"><abbrev xmlns:xlink="http://www.w3.org/1999/xlink" xlink:title="thorax" id="ABBRID0EDUBI" xlink:type="simple">Th</abbrev>. II</td><td rowspan="1" colspan="1">3</td><td rowspan="1" colspan="1">2+s</td><td rowspan="1" colspan="1">3+s+<abbrev xmlns:xlink="http://www.w3.org/1999/xlink" xlink:title="s-microchaeta" id="ABBRID0ERUBI" xlink:type="simple">ms</abbrev></td><td rowspan="1" colspan="1">3</td><td rowspan="1" colspan="1">2</td><td rowspan="1" colspan="1">7</td><td rowspan="1" colspan="1">6</td><td rowspan="1" colspan="1">12</td><td rowspan="1" colspan="1">19</td></tr><tr><td rowspan="1" colspan="1"><abbrev xmlns:xlink="http://www.w3.org/1999/xlink" xlink:title="thorax" id="ABBRID0ELVBI" xlink:type="simple">Th</abbrev>. III</td><td rowspan="1" colspan="1">3</td><td rowspan="1" colspan="1">3+s</td><td rowspan="1" colspan="1">3+s</td><td rowspan="1" colspan="1">3</td><td rowspan="1" colspan="1">2</td><td rowspan="1" colspan="1">8</td><td rowspan="1" colspan="1">6</td><td rowspan="1" colspan="1">11</td><td rowspan="1" colspan="1">18</td></tr><tr><td rowspan="1" colspan="5"/><td rowspan="1" colspan="5">Sterna</td></tr><tr><td rowspan="1" colspan="1"><abbrev xmlns:xlink="http://www.w3.org/1999/xlink" xlink:title="abdomen" id="ABBRID0EWWBI" xlink:type="simple">Abd</abbrev>. I</td><td rowspan="1" colspan="1">2</td><td rowspan="1" colspan="1">3+s</td><td rowspan="1" colspan="1">2</td><td rowspan="1" colspan="1">2</td><td rowspan="1" colspan="5"><abbrev xmlns:xlink="http://www.w3.org/1999/xlink" xlink:title="ventral tube" id="ABBRID0EKXBI" xlink:type="simple">VT</abbrev>: 4</td></tr><tr><td rowspan="1" colspan="1"><abbrev xmlns:xlink="http://www.w3.org/1999/xlink" xlink:title="abdomen" id="ABBRID0ETXBI" xlink:type="simple">Abd</abbrev>. II</td><td rowspan="1" colspan="1">2</td><td rowspan="1" colspan="1">3+s</td><td rowspan="1" colspan="1">2</td><td rowspan="1" colspan="1">2</td><td rowspan="1" colspan="5"><abbrev xmlns:xlink="http://www.w3.org/1999/xlink" xlink:title="ventroexternal" id="ABBRID0EHYBI" xlink:type="simple">Ve</abbrev>: 4–5; chaeta Ve1 present</td></tr><tr><td rowspan="1" colspan="1"><abbrev xmlns:xlink="http://www.w3.org/1999/xlink" xlink:title="abdomen" id="ABBRID0EQYBI" xlink:type="simple">Abd</abbrev>. III</td><td rowspan="1" colspan="1">2</td><td rowspan="1" colspan="1">3+s</td><td rowspan="1" colspan="1">2</td><td rowspan="1" colspan="1">2</td><td rowspan="1" colspan="5"><abbrev xmlns:xlink="http://www.w3.org/1999/xlink" xlink:title="ventroexternolateral" id="ABBRID0EEZBI" xlink:type="simple">Vel</abbrev>: 3–4; <abbrev xmlns:xlink="http://www.w3.org/1999/xlink" xlink:title="furcal" id="ABBRID0EIZBI" xlink:type="simple">Fu</abbrev>: 5 me, 0 <abbrev xmlns:xlink="http://www.w3.org/1999/xlink" xlink:title="microchaeta" id="ABBRID0EMZBI" xlink:type="simple">mi</abbrev></td></tr><tr><td rowspan="1" colspan="1"><abbrev xmlns:xlink="http://www.w3.org/1999/xlink" xlink:title="abdomen" id="ABBRID0EUZBI" xlink:type="simple">Abd</abbrev>. IV</td><td rowspan="1" colspan="1">2</td><td rowspan="1" colspan="1">2+s</td><td rowspan="1" colspan="1">3</td><td rowspan="1" colspan="1">4</td><td rowspan="1" colspan="5"><abbrev xmlns:xlink="http://www.w3.org/1999/xlink" xlink:title="ventroexternolateral" id="ABBRID0EI1BI" xlink:type="simple">Vel</abbrev>: 4; <abbrev xmlns:xlink="http://www.w3.org/1999/xlink" xlink:title="ventroexternocentral" id="ABBRID0EM1BI" xlink:type="simple">Vec</abbrev>: 2; <abbrev xmlns:xlink="http://www.w3.org/1999/xlink" xlink:title="ventroexternointernal" id="ABBRID0EQ1BI" xlink:type="simple">Vei</abbrev>: 2; <abbrev xmlns:xlink="http://www.w3.org/1999/xlink" xlink:title="ventrolateral" id="ABBRID0EU1BI" xlink:type="simple">Vl</abbrev>: 4</td></tr><tr><td rowspan="1" colspan="1"><abbrev xmlns:xlink="http://www.w3.org/1999/xlink" xlink:title="abdomen" id="ABBRID0E41BI" xlink:type="simple">Abd</abbrev>. V</td><td rowspan="1" colspan="1">(3+3)</td><td rowspan="1" colspan="3">5+s</td><td rowspan="1" colspan="5"><abbrev xmlns:xlink="http://www.w3.org/1999/xlink" xlink:title="antegenital" id="ABBRID0EL2BI" xlink:type="simple">Ag</abbrev>: 3; <abbrev xmlns:xlink="http://www.w3.org/1999/xlink" xlink:title="ventrolateral" id="ABBRID0EP2BI" xlink:type="simple">Vl</abbrev>: 1</td></tr><tr><td rowspan="1" colspan="1"><abbrev xmlns:xlink="http://www.w3.org/1999/xlink" xlink:title="abdomen" id="ABBRID0EY2BI" xlink:type="simple">Abd</abbrev>. VI</td><td rowspan="1" colspan="1"/><td rowspan="1" colspan="1">7</td><td rowspan="1" colspan="1"/><td rowspan="1" colspan="1"/><td rowspan="1" colspan="5"><abbrev xmlns:xlink="http://www.w3.org/1999/xlink" xlink:title="ventroexternal" id="ABBRID0EM3BI" xlink:type="simple">Ve</abbrev>: 11–12; <abbrev xmlns:xlink="http://www.w3.org/1999/xlink" xlink:title="chaetae of anal lobes" id="ABBRID0EQ3BI" xlink:type="simple">An</abbrev>: 2 <abbrev xmlns:xlink="http://www.w3.org/1999/xlink" xlink:title="microchaeta" id="ABBRID0EU3BI" xlink:type="simple">mi</abbrev></td></tr></tbody></table></table-wrap></tp:treatment-sec><tp:treatment-sec sec-type="remarks" id="SECID0EX3BI"><title>Remarks.</title><p>Since <italic><tp:taxon-name><tp:taxon-name-part taxon-name-part-type="genus" reg="Endonura">E.</tp:taxon-name-part> <tp:taxon-name-part taxon-name-part-type="species" reg="schwendingeri">schwendingeri</tp:taxon-name-part></tp:taxon-name></italic> sp. nov. is characterised by chaetotaxic features unknown in other members of the genus, for example, the absence of chaetae A and Ocp on the head, its closer affinities with other <italic><tp:taxon-name><tp:taxon-name-part taxon-name-part-type="genus" reg="Endonura">Endonura</tp:taxon-name-part></tp:taxon-name></italic> species are currently uncertain and hard to assess. However, taking into account the weak development of tuberculation, delicate buccal cone and the presence of well-developed male ventral organ, the new species seems to be most similar to <italic><tp:taxon-name><tp:taxon-name-part taxon-name-part-type="genus" reg="Endonura">E.</tp:taxon-name-part> <tp:taxon-name-part taxon-name-part-type="species" reg="quadriseta">quadriseta</tp:taxon-name-part></tp:taxon-name></italic> Cassagnau &amp; Péja, 1979, a form shortly described from Greece (<xref ref-type="bibr" rid="B13">Cassagnau and Péja 1979</xref>), but recently re-described, based on types and a new material from the Crimea (<xref ref-type="bibr" rid="B51">Smolis et al. 2007</xref>). Nevertheless, besides characters mentioned above, these taxa differ in numerous features: the number of lateral labial chaetae (in <italic><tp:taxon-name><tp:taxon-name-part taxon-name-part-type="genus" reg="Endonura"/><tp:taxon-name-part taxon-name-part-type="species" reg="schwendingeri">schwendingeri</tp:taxon-name-part></tp:taxon-name></italic>, three, in <italic><tp:taxon-name><tp:taxon-name-part taxon-name-part-type="genus" reg="Endonura"/><tp:taxon-name-part taxon-name-part-type="species" reg="quadriseta">quadriseta</tp:taxon-name-part></tp:taxon-name></italic>, four), the presence of chaetae C and O on the head (in <italic><tp:taxon-name><tp:taxon-name-part taxon-name-part-type="genus" reg="Endonura"/><tp:taxon-name-part taxon-name-part-type="species" reg="schwendingeri">schwendingeri</tp:taxon-name-part></tp:taxon-name></italic>, absent, in <italic><tp:taxon-name><tp:taxon-name-part taxon-name-part-type="genus" reg="Endonura"/><tp:taxon-name-part taxon-name-part-type="species" reg="quadriseta">quadriseta</tp:taxon-name-part></tp:taxon-name></italic>, present), the number of chaetae (L+<abbrev xmlns:xlink="http://www.w3.org/1999/xlink" xlink:title="subocular" id="ABBRID0EK6BI" xlink:type="simple">So</abbrev>) on the head (in <italic><tp:taxon-name><tp:taxon-name-part taxon-name-part-type="genus" reg="Endonura"/><tp:taxon-name-part taxon-name-part-type="species" reg="schwendingeri">schwendingeri</tp:taxon-name-part></tp:taxon-name></italic>, 7, in <italic><tp:taxon-name><tp:taxon-name-part taxon-name-part-type="genus" reg="Endonura"/><tp:taxon-name-part taxon-name-part-type="species" reg="quadriseta">quadriseta</tp:taxon-name-part></tp:taxon-name></italic>, 9), the number of chaetae <abbrev xmlns:xlink="http://www.w3.org/1999/xlink" xlink:title="dorsolateral" id="ABBRID0ECACI" xlink:type="simple">Dl</abbrev> on the head (in <italic><tp:taxon-name><tp:taxon-name-part taxon-name-part-type="genus" reg="Endonura"/><tp:taxon-name-part taxon-name-part-type="species" reg="schwendingeri">schwendingeri</tp:taxon-name-part></tp:taxon-name></italic>, 5, in <italic><tp:taxon-name><tp:taxon-name-part taxon-name-part-type="genus" reg="Endonura"/><tp:taxon-name-part taxon-name-part-type="species" reg="quadriseta">quadriseta</tp:taxon-name-part></tp:taxon-name></italic>, 6), the number of chaetae L on <abbrev xmlns:xlink="http://www.w3.org/1999/xlink" xlink:title="abdomen" id="ABBRID0E1ACI" xlink:type="simple">Abd</abbrev>. III and IV (in <italic><tp:taxon-name><tp:taxon-name-part taxon-name-part-type="genus" reg="Endonura"/><tp:taxon-name-part taxon-name-part-type="species" reg="schwendingeri">schwendingeri</tp:taxon-name-part></tp:taxon-name></italic>, 2 and 4, in <italic><tp:taxon-name><tp:taxon-name-part taxon-name-part-type="genus" reg="Endonura"/><tp:taxon-name-part taxon-name-part-type="species" reg="quadriseta">quadriseta</tp:taxon-name-part></tp:taxon-name></italic>, 4 and 7) and the presence of an internal tooth on claws (in <italic><tp:taxon-name><tp:taxon-name-part taxon-name-part-type="genus" reg="Endonura"/><tp:taxon-name-part taxon-name-part-type="species" reg="schwendingeri">schwendingeri</tp:taxon-name-part></tp:taxon-name></italic>, present, in <italic><tp:taxon-name><tp:taxon-name-part taxon-name-part-type="genus" reg="Endonura"/><tp:taxon-name-part taxon-name-part-type="species" reg="quadriseta">quadriseta</tp:taxon-name-part></tp:taxon-name></italic>, absent).</p></tp:treatment-sec><ref-list><ref id="B13"><mixed-citation xmlns:xlink="http://www.w3.org/1999/xlink" xlink:type="simple"><person-group><name name-style="western"><surname>Cassagnau</surname><given-names>P</given-names></name><name name-style="western"><surname>Péja</surname><given-names>N</given-names></name></person-group> (<year>1979</year>) <article-title>Diagnoses préliminaries de quelques <tp:taxon-name><tp:taxon-name-part taxon-name-part-type="family">Neanuridae</tp:taxon-name-part></tp:taxon-name> de Grèce et d’Albanie.</article-title><source>Biologia Gallo – Hellenica</source><volume>8</volume>: <fpage>205</fpage>–<lpage>222</lpage>.</mixed-citation></ref><ref id="B51"><mixed-citation xmlns:xlink="http://www.w3.org/1999/xlink" xlink:type="simple"><person-group><name name-style="western"><surname>Smolis</surname><given-names>A</given-names></name><name name-style="western"><surname>Skarżyński</surname><given-names>D</given-names></name><name name-style="western"><surname>Pomorski</surname><given-names>RJ</given-names></name><name name-style="western"><surname>Kaprus’</surname><given-names>IJ</given-names></name></person-group> (<year>2007</year>) <article-title>Redescription of <italic><tp:taxon-name><tp:taxon-name-part taxon-name-part-type="genus">Endonura</tp:taxon-name-part> <tp:taxon-name-part taxon-name-part-type="species">taurica</tp:taxon-name-part></tp:taxon-name></italic> (Stach, 1951) and <italic><tp:taxon-name><tp:taxon-name-part taxon-name-part-type="genus">E.</tp:taxon-name-part> <tp:taxon-name-part taxon-name-part-type="species">quadriseta</tp:taxon-name-part></tp:taxon-name></italic> Cassagnau &amp; Péja, 1979, and description of two new species of the genus <italic><tp:taxon-name><tp:taxon-name-part taxon-name-part-type="genus">Endonura</tp:taxon-name-part></tp:taxon-name></italic> Cassagnau, 1979 (<tp:taxon-name><tp:taxon-name-part taxon-name-part-type="order">Collembola</tp:taxon-name-part></tp:taxon-name>: <tp:taxon-name><tp:taxon-name-part taxon-name-part-type="family">Neanuridae</tp:taxon-name-part></tp:taxon-name>: <tp:taxon-name><tp:taxon-name-part taxon-name-part-type="subfamily">Neanurinae</tp:taxon-name-part></tp:taxon-name>) from the Crimea (Ukraine).</article-title><source>Zootaxa</source><volume>1442</volume>: <fpage>19</fpage>–<lpage>35</lpage>. <ext-link xlink:type="simple" ext-link-type="doi" xlink:href="10.11646/zootaxa.1442.1.2">https://doi.org/10.11646/zootaxa.1442.1.2</ext-link></mixed-citation></ref></ref-list></tp:taxon-treatment>
