# Supplementary material for: Contribution to the knowledge of Neanurinae of north-western Iran with description of seven new species (Collembola, Neanuridae)
Source: Zookeys. 2020 Nov 12;992:105–38. doi: 10.3897/zookeys.992.56921 (PMC7677293; doi:10.3897/zookeys.992.56921)
Supplement: XML Treatment for Deutonura breviseta [file zookeys.992.56921-treatment4.xml]

<!DOCTYPE tp:taxon-treatment
  PUBLIC "-//TaxonX//DTD Taxonomic Treatment Publishing DTD v0 20100105//EN" "tax-treatment-NSO.dtd">
<tp:taxon-treatment xmlns:tp="http://www.plazi.org/taxpub"><tp:treatment-meta><kwd-group><label>Taxon classification</label><kwd><named-content xmlns:xlink="http://www.w3.org/1999/xlink" content-type="kingdom">Animalia</named-content></kwd><kwd><named-content xmlns:xlink="http://www.w3.org/1999/xlink" content-type="order">Poduromorpha</named-content></kwd><kwd><named-content xmlns:xlink="http://www.w3.org/1999/xlink" content-type="family">Neanuridae</named-content></kwd></kwd-group><mixed-citation publication-type="journal"><person-group><name><surname>Smolis</surname><given-names>Adrian</given-names></name><name><surname>Skarżyński</surname><given-names>Dariusz</given-names></name></person-group><article-title>Contribution to the knowledge of <tp:taxon-name><tp:taxon-name-part taxon-name-part-type="subfamily">Neanurinae</tp:taxon-name-part></tp:taxon-name> of north-western Iran with description of seven new species (<tp:taxon-name><tp:taxon-name-part taxon-name-part-type="order">Collembola</tp:taxon-name-part></tp:taxon-name>, <tp:taxon-name><tp:taxon-name-part taxon-name-part-type="family">Neanuridae</tp:taxon-name-part></tp:taxon-name>)</article-title><source>Zookeys</source><day>12</day><month>11</month><year>2020</year><volume>992</volume><fpage>105</fpage><lpage>138</lpage><pub-id pub-id-type="doi">10.3897/zookeys.992.56921</pub-id></mixed-citation></tp:treatment-meta><tp:nomenclature><tp:taxon-name><object-id xmlns:xlink="http://www.w3.org/1999/xlink" content-type="arpha" xlink:type="simple">D04DCB32-1579-58B7-BF3B-BC723607FC14</object-id>
            <tp:taxon-name-part taxon-name-part-type="genus" reg="Deutonura">Deutonura</tp:taxon-name-part>
            <tp:taxon-name-part taxon-name-part-type="species" reg="breviseta">breviseta</tp:taxon-name-part>
            <object-id xmlns:xlink="http://www.w3.org/1999/xlink" content-type="zoobank" xlink:type="simple">http://zoobank.org/98297969-EFC7-42C8-9597-14ED4612CD03</object-id>
          </tp:taxon-name><tp:taxon-status xmlns:xlink="http://www.w3.org/1999/xlink" xlink:type="simple">sp. nov.</tp:taxon-status><xref ref-type="fig" rid="F4">Figs 42–52</xref><xref ref-type="table" rid="T10">, Tables 10</xref><xref ref-type="table" rid="T11">, 11</xref><xref ref-type="table" rid="T12">, 12</xref></tp:nomenclature><tp:treatment-sec sec-type="type material" id="SECID0E5DCI"><title>Type material.</title><p><bold><italic>Holotype</italic></bold>: male on slide, Iran, Gilan Province, near Asalem, 300–600 m a.s.l., large beeches, sifting, 30.VI.1973, leg. A. Senglet, sample 7308. <bold><italic>Paratypes</italic></bold>: 3 females and 2 males on slide, same data as holotype.</p></tp:treatment-sec><tp:treatment-sec sec-type="material" id="SECID0EMECI"><title>Other material.</title><p>Iran, female on slide, Gilan Province, Asalem (<named-content xmlns:xlink="http://www.w3.org/1999/xlink" content-type="dwc:verbatimCoordinates" xlink:type="simple"><named-content content-type="geo-json" specific-use="{&#34;type&#34;:&#34;Point&#34;,&#34;coordinates&#34;:[48.950000,37.750000]}" id="NCID0EVECI" xlink:type="simple">37°45'N, 48°57'E</named-content></named-content>), leaves and tree holes, sifting, 11.VI.1975, leg. A. Senglet, 7519; female, male and 2 juveniles on slide, Gilan Province, Paresar, tree holes, leaves, sifting, 2.VII.1973, leg. A. Senglet, 7310; male on slide, Mazandaran Province, Nashtarud, forest, reserve, sifting, 10.VII.1973, leg. A. Senglet, 7318; female and 3 males on slide, Mazandaran Province, near Amol, forest, sifting, 18.VII.1973, leg. A. Senglet, 7329b; 4 females, 3 males and juvenile on slide, Mazandaran Province, Aliabad, 30.VII.1974, leg. A. Senglet, 7475; female on slide, Gilan Province, road to Dyavaherdeh, 1100–1300 m a.s.l., 7.VIII. 1974, leg. A. Senglet, 7484.</p></tp:treatment-sec><tp:treatment-sec sec-type="etymology" id="SECID0E1ECI"><title>Etymology.</title><p>The name of the new species is referring to its exceptionally short macrochaetae <abbrev xmlns:xlink="http://www.w3.org/1999/xlink" xlink:title="long macrochaeta" id="ABBRID0EAFCI" xlink:type="simple">Ml</abbrev>.</p></tp:treatment-sec><tp:treatment-sec sec-type="diagnosis" id="SECID0EEFCI"><title>Diagnosis.</title><p>Habitus typical of the genus <italic><tp:taxon-name><tp:taxon-name-part taxon-name-part-type="genus" reg="Deutonura">Deutonura</tp:taxon-name-part></tp:taxon-name></italic>. Dorsal tubercles present and well developed. 2+2 large pigmented eyes. Buccal cone relatively long and wide, labrum without ogival sclerifications. Head without chaetae E, O and L3. Tubercles <abbrev xmlns:xlink="http://www.w3.org/1999/xlink" xlink:title="clypeal" id="ABBRID0ERFCI" xlink:type="simple">Cl</abbrev> and <abbrev xmlns:xlink="http://www.w3.org/1999/xlink" xlink:title="antenno-frontal" id="ABBRID0EVFCI" xlink:type="simple">Af</abbrev> separate. No granular area between chaetae A and B on head. Tubercles <abbrev xmlns:xlink="http://www.w3.org/1999/xlink" xlink:title="dorsoexternal" id="ABBRID0EZFCI" xlink:type="simple">De</abbrev> on <abbrev xmlns:xlink="http://www.w3.org/1999/xlink" xlink:title="thorax" id="ABBRID0E4FCI" xlink:type="simple">Th</abbrev>. II and III with 3 and 4 chaetae, respectively. Tubercles <abbrev xmlns:xlink="http://www.w3.org/1999/xlink" xlink:title="dorsointernal" id="ABBRID0EBGCI" xlink:type="simple">Di</abbrev> on <abbrev xmlns:xlink="http://www.w3.org/1999/xlink" xlink:title="abdomen" id="ABBRID0EFGCI" xlink:type="simple">Abd</abbrev>. V not bilobed. Cryptopygy not developed. Male ventral organ present.</p><fig id="F4" position="float" orientation="portrait"><object-id xmlns:xlink="http://www.w3.org/1999/xlink" content-type="doi" xlink:type="simple">10.3897/zookeys.992.56921.figures42-52</object-id><object-id xmlns:xlink="http://www.w3.org/1999/xlink" content-type="arpha" xlink:type="simple">A36DAEAD-7B05-55BE-BAF1-F3D295D7907F</object-id><label>Figures 42–52.</label><caption><p><italic><tp:taxon-name><tp:taxon-name-part taxon-name-part-type="genus" reg="Deutonura">Deutonura</tp:taxon-name-part> <tp:taxon-name-part taxon-name-part-type="species" reg="breviseta">breviseta</tp:taxon-name-part></tp:taxon-name></italic> sp. nov.: <bold>42</bold> chaetotaxy of head, <abbrev xmlns:xlink="http://www.w3.org/1999/xlink" xlink:title="thorax" id="ABBRID0E5GCI" xlink:type="simple">Th</abbrev>. and <abbrev xmlns:xlink="http://www.w3.org/1999/xlink" xlink:title="abdomen" id="ABBRID0ECHCI" xlink:type="simple">Abd</abbrev>. I (holotype), dorsolateral view <bold>43</bold> chaetotaxy of tubercles <abbrev xmlns:xlink="http://www.w3.org/1999/xlink" xlink:title="dorsolateral" id="ABBRID0EIHCI" xlink:type="simple">Dl</abbrev> and (L+<abbrev xmlns:xlink="http://www.w3.org/1999/xlink" xlink:title="subocular" id="ABBRID0EMHCI" xlink:type="simple">So</abbrev>), lateral view <bold>44</bold> apical bulb, dorsal view <bold>45</bold> apical bulb, ventral view <bold>46</bold> dorsal chaetotaxy of <abbrev xmlns:xlink="http://www.w3.org/1999/xlink" xlink:title="antenna" id="ABBRID0EWHCI" xlink:type="simple">Ant</abbrev>. III–IV <bold>47</bold> ventral chaetotaxy of <abbrev xmlns:xlink="http://www.w3.org/1999/xlink" xlink:title="antenna" id="ABBRID0E3HCI" xlink:type="simple">Ant</abbrev>. III <bold>48</bold> ventral chaetotaxy of <abbrev xmlns:xlink="http://www.w3.org/1999/xlink" xlink:title="abdomen" id="ABBRID0ECICI" xlink:type="simple">Abd</abbrev>. IV–V (adult male) <bold>49</bold> claw of leg III, lateral view <bold>50</bold> dorsal chaetotaxy of <abbrev xmlns:xlink="http://www.w3.org/1999/xlink" xlink:title="abdomen" id="ABBRID0EKICI" xlink:type="simple">Abd</abbrev>. IV–VI (holotype) <bold>51</bold> sensillum of <abbrev xmlns:xlink="http://www.w3.org/1999/xlink" xlink:title="abdomen" id="ABBRID0EQICI" xlink:type="simple">Abd</abbrev>. V <bold>52</bold> chaeta Di1 of <abbrev xmlns:xlink="http://www.w3.org/1999/xlink" xlink:title="abdomen" id="ABBRID0EWICI" xlink:type="simple">Abd</abbrev>. V.</p></caption><graphic xmlns:xlink="http://www.w3.org/1999/xlink" xlink:href="zookeys-992-105-g004.jpg" position="float" orientation="portrait" xlink:type="simple" id="oo_474884.jpg"><uri content-type="original_file" xlink:type="simple">https://binary.pensoft.net/fig/474884</uri></graphic></fig></tp:treatment-sec><tp:treatment-sec sec-type="description" id="SECID0E6ICI"><title>Description.</title><p>General. Body length (without antennae): 0.7 (juvenile) to 1.7 mm (holotype: 0.85 mm). Colour of the body white. 2+2 large black eyes, in a typical arrangement for the genus (Figs <xref ref-type="fig" rid="F4">42</xref>, <xref ref-type="fig" rid="F4">43</xref>).</p><p>Chaetal morphology. Dorsal ordinary chaetae of five types: long macrochaetae (<abbrev xmlns:xlink="http://www.w3.org/1999/xlink" xlink:title="long macrochaeta" id="ABBRID0EPJCI" xlink:type="simple">Ml</abbrev>), short macrochaetae (<abbrev xmlns:xlink="http://www.w3.org/1999/xlink" xlink:title="short macrochaeta" id="ABBRID0ETJCI" xlink:type="simple">Mc</abbrev>), very short macrochaetae (<abbrev xmlns:xlink="http://www.w3.org/1999/xlink" xlink:title="very short macrochaeta" id="ABBRID0EXJCI" xlink:type="simple">Mcc</abbrev>), mesochaetae and microchaetae. Long macrochaetae thickened, slightly arc-like <abbrev xmlns:xlink="http://www.w3.org/1999/xlink" xlink:title="organite of Ant. IV" id="ABBRID0E2JCI" xlink:type="simple">or</abbrev> straight, narrowly sheathed, serrated, apically rounded and extended at apex (Figs <xref ref-type="fig" rid="F4">42</xref>, <xref ref-type="fig" rid="F4">43</xref>, <xref ref-type="fig" rid="F4">50</xref>, <xref ref-type="fig" rid="F4">52</xref>). Macrochaetae <abbrev xmlns:xlink="http://www.w3.org/1999/xlink" xlink:title="short macrochaeta" id="ABBRID0EPKCI" xlink:type="simple">Mc</abbrev> and <abbrev xmlns:xlink="http://www.w3.org/1999/xlink" xlink:title="very short macrochaeta" id="ABBRID0ETKCI" xlink:type="simple">Mcc</abbrev> morphologically similar to long macrochaetae, but much shorter (Figs <xref ref-type="fig" rid="F4">42</xref>, <xref ref-type="fig" rid="F4">43</xref>, <xref ref-type="fig" rid="F4">50</xref>). Mesochaetae similar to ventral chaetae, thin, smooth and pointed. Microchaetae similar to mesochaetae, but clearly shorter (Figs <xref ref-type="fig" rid="F4">42</xref>, <xref ref-type="fig" rid="F4">43</xref>). S-chaetae of terga thin, smooth and short, notably shorter than nearby macrochaetae (Figs <xref ref-type="fig" rid="F4">42</xref>, <xref ref-type="fig" rid="F4">50</xref>, <xref ref-type="fig" rid="F4">51</xref>).</p><table-wrap id="T10" position="float" orientation="portrait"><label>Table 10.</label><caption><p>Chaetotaxy of <italic><tp:taxon-name><tp:taxon-name-part taxon-name-part-type="genus" reg="Deutonura">Deutonura</tp:taxon-name-part> <tp:taxon-name-part taxon-name-part-type="species" reg="breviseta">breviseta</tp:taxon-name-part></tp:taxon-name></italic> sp. nov.: Cephalic chaetotaxy–dorsal side.</p></caption><table id="TID0E42CI" rules="all"><tbody><tr><th rowspan="1" colspan="1">Tubercle</th><th rowspan="1" colspan="1">Number of chaetae</th><th rowspan="1" colspan="1">Types of chaetae</th><th rowspan="1" colspan="1">Names of chaetae</th></tr><tr><td rowspan="2" colspan="1">
                    <abbrev xmlns:xlink="http://www.w3.org/1999/xlink" xlink:title="clypeal" id="ABBRID0EBNCI" xlink:type="simple">Cl</abbrev>
                  </td><td rowspan="2" colspan="1">4</td><td rowspan="1" colspan="1">
                    <abbrev xmlns:xlink="http://www.w3.org/1999/xlink" xlink:title="long macrochaeta" id="ABBRID0EMNCI" xlink:type="simple">Ml</abbrev>
                  </td><td rowspan="1" colspan="1">F</td></tr><tr><td rowspan="1" colspan="1">
                    <abbrev xmlns:xlink="http://www.w3.org/1999/xlink" xlink:title="short macrochaeta" id="ABBRID0EYNCI" xlink:type="simple">Mc</abbrev>
                  </td><td rowspan="1" colspan="1">G</td></tr><tr><td rowspan="4" colspan="1">
                    <abbrev xmlns:xlink="http://www.w3.org/1999/xlink" xlink:title="antenno-frontal" id="ABBRID0EEOCI" xlink:type="simple">Af</abbrev>
                  </td><td rowspan="4" colspan="1">8</td><td rowspan="1" colspan="1">
                    <abbrev xmlns:xlink="http://www.w3.org/1999/xlink" xlink:title="long macrochaeta" id="ABBRID0EPOCI" xlink:type="simple">Ml</abbrev>
                  </td><td rowspan="1" colspan="1">B</td></tr><tr><td rowspan="1" colspan="1">
                    <abbrev xmlns:xlink="http://www.w3.org/1999/xlink" xlink:title="short macrochaeta" id="ABBRID0E2OCI" xlink:type="simple">Mc</abbrev>
                  </td><td rowspan="1" colspan="1">A</td></tr><tr><td rowspan="1" colspan="1">
                    <abbrev xmlns:xlink="http://www.w3.org/1999/xlink" xlink:title="microchaeta" id="ABBRID0EHPCI" xlink:type="simple">mi</abbrev>
                  </td><td rowspan="1" colspan="1">C</td></tr><tr><td rowspan="1" colspan="1"><abbrev xmlns:xlink="http://www.w3.org/1999/xlink" xlink:title="microchaeta" id="ABBRID0ETPCI" xlink:type="simple">mi</abbrev><abbrev xmlns:xlink="http://www.w3.org/1999/xlink" xlink:title="organite of Ant. IV" id="ABBRID0EXPCI" xlink:type="simple">or</abbrev> me</td><td rowspan="1" colspan="1">D</td></tr><tr><td rowspan="2" colspan="1">
                    <abbrev xmlns:xlink="http://www.w3.org/1999/xlink" xlink:title="ocular" id="ABBRID0EDQCI" xlink:type="simple">Oc</abbrev>
                  </td><td rowspan="2" colspan="1">3</td><td rowspan="1" colspan="1">
                    <abbrev xmlns:xlink="http://www.w3.org/1999/xlink" xlink:title="long macrochaeta" id="ABBRID0EOQCI" xlink:type="simple">Ml</abbrev>
                  </td><td rowspan="1" colspan="1">Ocm, Ocp</td></tr><tr><td rowspan="1" colspan="1">
                    <abbrev xmlns:xlink="http://www.w3.org/1999/xlink" xlink:title="microchaeta" id="ABBRID0E1QCI" xlink:type="simple">mi</abbrev>
                  </td><td rowspan="1" colspan="1">Oca</td></tr><tr><td rowspan="3" colspan="1">(<abbrev xmlns:xlink="http://www.w3.org/1999/xlink" xlink:title="dorsointernal" id="ABBRID0EGRCI" xlink:type="simple">Di</abbrev>+<abbrev xmlns:xlink="http://www.w3.org/1999/xlink" xlink:title="dorsoexternal" id="ABBRID0EKRCI" xlink:type="simple">De</abbrev>)</td><td rowspan="3" colspan="1">4</td><td rowspan="1" colspan="1">
                    <abbrev xmlns:xlink="http://www.w3.org/1999/xlink" xlink:title="long macrochaeta" id="ABBRID0EVRCI" xlink:type="simple">Ml</abbrev>
                  </td><td rowspan="1" colspan="1">Di1, De1</td></tr><tr><td rowspan="1" colspan="1">
                    <abbrev xmlns:xlink="http://www.w3.org/1999/xlink" xlink:title="short macrochaeta" id="ABBRID0EBSCI" xlink:type="simple">Mc</abbrev>
                  </td><td rowspan="1" colspan="1">Di2</td></tr><tr><td rowspan="1" colspan="1">
                    <abbrev xmlns:xlink="http://www.w3.org/1999/xlink" xlink:title="very short macrochaeta" id="ABBRID0ENSCI" xlink:type="simple">Mcc</abbrev>
                    <abbrev xmlns:xlink="http://www.w3.org/1999/xlink" xlink:title="organite of Ant. IV" id="ABBRID0ERSCI" xlink:type="simple">or</abbrev>
                    <abbrev xmlns:xlink="http://www.w3.org/1999/xlink" xlink:title="microchaeta" id="ABBRID0EVSCI" xlink:type="simple">mi</abbrev>
                  </td><td rowspan="1" colspan="1">De2</td></tr><tr><td rowspan="4" colspan="1">
                    <abbrev xmlns:xlink="http://www.w3.org/1999/xlink" xlink:title="dorsolateral" id="ABBRID0EATCI" xlink:type="simple">Dl</abbrev>
                  </td><td rowspan="4" colspan="1">6</td><td rowspan="1" colspan="1">
                    <abbrev xmlns:xlink="http://www.w3.org/1999/xlink" xlink:title="long macrochaeta" id="ABBRID0ELTCI" xlink:type="simple">Ml</abbrev>
                  </td><td rowspan="1" colspan="1">Dl5, Dl1</td></tr><tr><td rowspan="1" colspan="1">
                    <abbrev xmlns:xlink="http://www.w3.org/1999/xlink" xlink:title="short macrochaeta" id="ABBRID0EXTCI" xlink:type="simple">Mc</abbrev>
                  </td><td rowspan="1" colspan="1">Dl3, Dl4</td></tr><tr><td rowspan="1" colspan="1">
                    <abbrev xmlns:xlink="http://www.w3.org/1999/xlink" xlink:title="very short macrochaeta" id="ABBRID0EDUCI" xlink:type="simple">Mcc</abbrev>
                    <abbrev xmlns:xlink="http://www.w3.org/1999/xlink" xlink:title="organite of Ant. IV" id="ABBRID0EHUCI" xlink:type="simple">or</abbrev>
                    <abbrev xmlns:xlink="http://www.w3.org/1999/xlink" xlink:title="microchaeta" id="ABBRID0ELUCI" xlink:type="simple">mi</abbrev>
                  </td><td rowspan="1" colspan="1">Dl6</td></tr><tr><td rowspan="1" colspan="1">
                    <abbrev xmlns:xlink="http://www.w3.org/1999/xlink" xlink:title="microchaeta" id="ABBRID0EWUCI" xlink:type="simple">mi</abbrev>
                  </td><td rowspan="1" colspan="1">Dl2</td></tr><tr><td rowspan="3" colspan="1">(L+<abbrev xmlns:xlink="http://www.w3.org/1999/xlink" xlink:title="subocular" id="ABBRID0ECVCI" xlink:type="simple">So</abbrev>)</td><td rowspan="3" colspan="1">9</td><td rowspan="1" colspan="1">
                    <abbrev xmlns:xlink="http://www.w3.org/1999/xlink" xlink:title="long macrochaeta" id="ABBRID0ENVCI" xlink:type="simple">Ml</abbrev>
                  </td><td rowspan="1" colspan="1">L1, L4, So1</td></tr><tr><td rowspan="1" colspan="1">me</td><td rowspan="1" colspan="1">So3–6</td></tr><tr><td rowspan="1" colspan="1">
                    <abbrev xmlns:xlink="http://www.w3.org/1999/xlink" xlink:title="microchaeta" id="ABBRID0EAWCI" xlink:type="simple">mi</abbrev>
                  </td><td rowspan="1" colspan="1">L2, So2</td></tr></tbody></table></table-wrap><table-wrap id="T11" position="float" orientation="portrait"><label>Table 11.</label><caption><p>Chaetotaxy of <italic><tp:taxon-name><tp:taxon-name-part taxon-name-part-type="genus" reg="Deutonura">Deutonura</tp:taxon-name-part> <tp:taxon-name-part taxon-name-part-type="species" reg="breviseta">breviseta</tp:taxon-name-part></tp:taxon-name></italic> sp. nov.: Chaetotaxy of antennae.</p></caption><table id="TID0EJFDI" rules="all"><tbody><tr><th rowspan="1" colspan="1">Segment, Group</th><th rowspan="1" colspan="1">Number of chaetae</th><th rowspan="1" colspan="1">Segment, Group</th><th rowspan="1" colspan="1">Number of chaetae adult</th></tr><tr><td rowspan="1" colspan="1">I</td><td rowspan="1" colspan="1">7</td><td rowspan="3" colspan="1">IV</td><td rowspan="3" colspan="1"><abbrev xmlns:xlink="http://www.w3.org/1999/xlink" xlink:title="organite of Ant. IV" id="ABBRID0E1XCI" xlink:type="simple">or</abbrev>, 8 S, i, 12 <abbrev xmlns:xlink="http://www.w3.org/1999/xlink" xlink:title="cylindrical s-chaetae on Ant. IV (“soies mousses”)" id="ABBRID0E5XCI" xlink:type="simple">mou</abbrev>, 6 <abbrev xmlns:xlink="http://www.w3.org/1999/xlink" xlink:title="border s-chaeta on Ant. IV" id="ABBRID0ECYCI" xlink:type="simple">brs</abbrev>, 2 <abbrev xmlns:xlink="http://www.w3.org/1999/xlink" xlink:title="ordinary chaetae on ventral Ant. IV" id="ABBRID0EGYCI" xlink:type="simple">iv</abbrev></td></tr><tr><td rowspan="1" colspan="1">II</td><td rowspan="1" colspan="1">12</td></tr><tr><td rowspan="1" colspan="1">III</td><td rowspan="1" colspan="1">5 sensilla AO III</td></tr><tr><td rowspan="1" colspan="1">
                    <abbrev xmlns:xlink="http://www.w3.org/1999/xlink" xlink:title="ventroexternal" id="ABBRID0E3YCI" xlink:type="simple">ve</abbrev>
                  </td><td rowspan="1" colspan="1">5</td><td rowspan="1" colspan="1">ap</td><td rowspan="1" colspan="1">8 bs, 5 <abbrev xmlns:xlink="http://www.w3.org/1999/xlink" xlink:title="microchaetae on Ant. IV" id="ABBRID0EKZCI" xlink:type="simple">miA</abbrev></td></tr><tr><td rowspan="1" colspan="1">vc</td><td rowspan="1" colspan="1">4</td><td rowspan="1" colspan="1">ca</td><td rowspan="1" colspan="1">2 bs, 3 <abbrev xmlns:xlink="http://www.w3.org/1999/xlink" xlink:title="microchaetae on Ant. IV" id="ABBRID0E2ZCI" xlink:type="simple">miA</abbrev></td></tr><tr><td rowspan="1" colspan="1">
                    <abbrev xmlns:xlink="http://www.w3.org/1999/xlink" xlink:title="ventrointernal" id="ABBRID0ED1CI" xlink:type="simple">vi</abbrev>
                  </td><td rowspan="1" colspan="1">4</td><td rowspan="1" colspan="1">cm</td><td rowspan="1" colspan="1">3 bs, 1 <abbrev xmlns:xlink="http://www.w3.org/1999/xlink" xlink:title="microchaetae on Ant. IV" id="ABBRID0ER1CI" xlink:type="simple">miA</abbrev></td></tr><tr><td rowspan="1" colspan="1">d</td><td rowspan="1" colspan="1">5</td><td rowspan="1" colspan="1">cp</td><td rowspan="1" colspan="1">8 <abbrev xmlns:xlink="http://www.w3.org/1999/xlink" xlink:title="microchaetae on Ant. IV" id="ABBRID0EC2CI" xlink:type="simple">miA</abbrev>, 1 <abbrev xmlns:xlink="http://www.w3.org/1999/xlink" xlink:title="border s-chaeta on Ant. IV" id="ABBRID0EG2CI" xlink:type="simple">brs</abbrev></td></tr></tbody></table></table-wrap><p>Antennae. Typical of the genus. Dorsal chaetotaxy of <abbrev xmlns:xlink="http://www.w3.org/1999/xlink" xlink:title="antenna" id="ABBRID0EL2CI" xlink:type="simple">Ant</abbrev>. III–IV as in Fig. <xref ref-type="fig" rid="F4">46</xref> and Table <xref ref-type="table" rid="T11">11</xref>. S-chaetae of <abbrev xmlns:xlink="http://www.w3.org/1999/xlink" xlink:title="antenna" id="ABBRID0EX2CI" xlink:type="simple">Ant</abbrev>. IV of medium length and relatively thin, sensillum sgd short and straight (Fig. <xref ref-type="fig" rid="F4">46</xref>). Apical vesicle distinct, trilobate (Figs <xref ref-type="fig" rid="F4">44</xref>, <xref ref-type="fig" rid="F4">45</xref>). Ventral chaetotaxy of <abbrev xmlns:xlink="http://www.w3.org/1999/xlink" xlink:title="antenna" id="ABBRID0EH3CI" xlink:type="simple">Ant</abbrev>. III as in Fig. <xref ref-type="fig" rid="F4">47</xref> and Table <xref ref-type="table" rid="T11">11</xref>, ventral chaetotaxy of <abbrev xmlns:xlink="http://www.w3.org/1999/xlink" xlink:title="antenna" id="ABBRID0ET3CI" xlink:type="simple">Ant</abbrev>. IV as Table <xref ref-type="table" rid="T11">11</xref>.</p><p>Mouthparts. Buccal cone relatively short and wide, labral sclerifications nonogival (Fig. <xref ref-type="fig" rid="F4">42</xref>). Labrum chaetotaxy: 2/2, 4. Labium with four basal, three distal and four lateral chaetae, papillae x absent. Maxilla styliform mandible thin and tridentate.</p><p>Dorsal chaetotaxy and tubercles. Head without granular area between chaetae A and B. Elementary tubercles DE and EE on head absent (Fig. <xref ref-type="fig" rid="F4">42</xref>). Head without chaetae E, O and L3, chaeta D free (Figs <xref ref-type="fig" rid="F4">42</xref>, <xref ref-type="fig" rid="F4">43</xref>). Chaetae Ocm and Ocp of nearly equal length. Chaetae De2 on head usually as <abbrev xmlns:xlink="http://www.w3.org/1999/xlink" xlink:title="very short macrochaeta" id="ABBRID0EP4CI" xlink:type="simple">Mcc</abbrev>, rarely as <abbrev xmlns:xlink="http://www.w3.org/1999/xlink" xlink:title="microchaeta" id="ABBRID0ET4CI" xlink:type="simple">mi</abbrev> (Fig. <xref ref-type="fig" rid="F4">42</xref>). Chaeta Dl6 on head as <abbrev xmlns:xlink="http://www.w3.org/1999/xlink" xlink:title="very short macrochaeta" id="ABBRID0E24CI" xlink:type="simple">Mcc</abbrev><abbrev xmlns:xlink="http://www.w3.org/1999/xlink" xlink:title="organite of Ant. IV" id="ABBRID0E64CI" xlink:type="simple">or</abbrev><abbrev xmlns:xlink="http://www.w3.org/1999/xlink" xlink:title="microchaeta" id="ABBRID0ED5CI" xlink:type="simple">mi</abbrev>. <abbrev xmlns:xlink="http://www.w3.org/1999/xlink" xlink:title="thorax" id="ABBRID0EH5CI" xlink:type="simple">Th</abbrev>. I with tubercles <abbrev xmlns:xlink="http://www.w3.org/1999/xlink" xlink:title="dorsointernal" id="ABBRID0EL5CI" xlink:type="simple">Di</abbrev> and <abbrev xmlns:xlink="http://www.w3.org/1999/xlink" xlink:title="dorsoexternal" id="ABBRID0EP5CI" xlink:type="simple">De</abbrev> not fused. Chaetae Di3 on <abbrev xmlns:xlink="http://www.w3.org/1999/xlink" xlink:title="thorax" id="ABBRID0ET5CI" xlink:type="simple">Th</abbrev>. II–III free. On <abbrev xmlns:xlink="http://www.w3.org/1999/xlink" xlink:title="thorax" id="ABBRID0EX5CI" xlink:type="simple">Th</abbrev>. III, chaetae De2 slightly shorter than De3 (Fig. <xref ref-type="fig" rid="F4">42</xref>). On <abbrev xmlns:xlink="http://www.w3.org/1999/xlink" xlink:title="abdomen" id="ABBRID0E65CI" xlink:type="simple">Abd</abbrev>. I–III, chaetae De2 distinctly shorter than De3 (Fig. <xref ref-type="fig" rid="F4">50</xref>). Cryptopygy absent, <abbrev xmlns:xlink="http://www.w3.org/1999/xlink" xlink:title="abdomen" id="ABBRID0EH6CI" xlink:type="simple">Abd</abbrev>. VI well visible from above.</p><p>Ventral chaetotaxy. On head, groups <abbrev xmlns:xlink="http://www.w3.org/1999/xlink" xlink:title="ventroexternoanterior" id="ABBRID0EN6CI" xlink:type="simple">Vea</abbrev>, <abbrev xmlns:xlink="http://www.w3.org/1999/xlink" xlink:title="ventroexternomedial" id="ABBRID0ER6CI" xlink:type="simple">Vem</abbrev> and <abbrev xmlns:xlink="http://www.w3.org/1999/xlink" xlink:title="ventroexternoposterior" id="ABBRID0EV6CI" xlink:type="simple">Vep</abbrev> with 3, 4 and 4 chaetae, respectively. Group <abbrev xmlns:xlink="http://www.w3.org/1999/xlink" xlink:title="ventrointernal" id="ABBRID0EZ6CI" xlink:type="simple">Vi</abbrev> on head with 6 chaetae. On <abbrev xmlns:xlink="http://www.w3.org/1999/xlink" xlink:title="abdomen" id="ABBRID0E46CI" xlink:type="simple">Abd</abbrev>. IV, furca rudimentary without microchaetae. Male with thick and forked chaetae (male ventral organ) around genital aperture (<abbrev xmlns:xlink="http://www.w3.org/1999/xlink" xlink:title="abdomen" id="ABBRID0EBADI" xlink:type="simple">Abd</abbrev>. V). On <abbrev xmlns:xlink="http://www.w3.org/1999/xlink" xlink:title="abdomen" id="ABBRID0EFADI" xlink:type="simple">Abd</abbrev>. V, chaetae <abbrev xmlns:xlink="http://www.w3.org/1999/xlink" xlink:title="ventrolateral" id="ABBRID0EJADI" xlink:type="simple">Vl</abbrev> and L’ present (Fig. <xref ref-type="fig" rid="F4">48</xref>).</p><p>Legs. Chaetotaxy of legs as in Table <xref ref-type="table" rid="T12">12</xref>. Claw without internal tooth (Fig. <xref ref-type="fig" rid="F4">49</xref>). On tibiotarsi, chaeta M present and chaetae <abbrev xmlns:xlink="http://www.w3.org/1999/xlink" xlink:title="ordinary chaetae on tibiotarsi" id="ABBRID0E2ADI" xlink:type="simple">B4</abbrev> and <abbrev xmlns:xlink="http://www.w3.org/1999/xlink" xlink:title="ordinary chaetae on tibiotarsi" id="ABBRID0E6ADI" xlink:type="simple">B5</abbrev> relatively long and pointed.</p><table-wrap id="T12" position="float" orientation="portrait"><label>Table 12.</label><caption><p>Chaetotaxy of <italic><tp:taxon-name><tp:taxon-name-part taxon-name-part-type="genus" reg="Deutonura">Deutonura</tp:taxon-name-part> <tp:taxon-name-part taxon-name-part-type="species" reg="breviseta">breviseta</tp:taxon-name-part></tp:taxon-name></italic> sp. nov.: Postcephalic chaetotaxy.</p></caption><table id="TID0EUKDI" rules="all"><tbody><tr><th rowspan="1" colspan="1"/><th rowspan="1" colspan="4">Terga</th><th rowspan="1" colspan="5">Legs</th></tr><tr><th rowspan="1" colspan="1"/><th rowspan="1" colspan="1">
                    <abbrev xmlns:xlink="http://www.w3.org/1999/xlink" xlink:title="dorsointernal" id="ABBRID0ENCDI" xlink:type="simple">Di</abbrev>
                  </th><th rowspan="1" colspan="1">
                    <abbrev xmlns:xlink="http://www.w3.org/1999/xlink" xlink:title="dorsoexternal" id="ABBRID0EVCDI" xlink:type="simple">De</abbrev>
                  </th><th rowspan="1" colspan="1">
                    <abbrev xmlns:xlink="http://www.w3.org/1999/xlink" xlink:title="dorsolateral" id="ABBRID0E4CDI" xlink:type="simple">Dl</abbrev>
                  </th><th rowspan="1" colspan="1">L</th><th rowspan="1" colspan="1">
                    <abbrev xmlns:xlink="http://www.w3.org/1999/xlink" xlink:title="subcoxa 2" id="ABBRID0EIDDI" xlink:type="simple">Scx2</abbrev>
                  </th><th rowspan="1" colspan="1">
                    <abbrev xmlns:xlink="http://www.w3.org/1999/xlink" xlink:title="coxa" id="ABBRID0EQDDI" xlink:type="simple">Cx</abbrev>
                  </th><th rowspan="1" colspan="1">
                    <abbrev xmlns:xlink="http://www.w3.org/1999/xlink" xlink:title="trochanter" id="ABBRID0EYDDI" xlink:type="simple">Tr</abbrev>
                  </th><th rowspan="1" colspan="1">
                    <abbrev xmlns:xlink="http://www.w3.org/1999/xlink" xlink:title="femur" id="ABBRID0EAEDI" xlink:type="simple">Fe</abbrev>
                  </th><th rowspan="1" colspan="1">T</th></tr><tr><td rowspan="1" colspan="1"><abbrev xmlns:xlink="http://www.w3.org/1999/xlink" xlink:title="thorax" id="ABBRID0EMEDI" xlink:type="simple">Th</abbrev>. I</td><td rowspan="1" colspan="1">1</td><td rowspan="1" colspan="1">2</td><td rowspan="1" colspan="1">1</td><td rowspan="1" colspan="1">–</td><td rowspan="1" colspan="1">0</td><td rowspan="1" colspan="1">3</td><td rowspan="1" colspan="1">6</td><td rowspan="1" colspan="1">13</td><td rowspan="1" colspan="1">19</td></tr><tr><td rowspan="1" colspan="1"><abbrev xmlns:xlink="http://www.w3.org/1999/xlink" xlink:title="thorax" id="ABBRID0EQFDI" xlink:type="simple">Th</abbrev>. II</td><td rowspan="1" colspan="1">3</td><td rowspan="1" colspan="1">2+s</td><td rowspan="1" colspan="1">3+s+<abbrev xmlns:xlink="http://www.w3.org/1999/xlink" xlink:title="s-microchaeta" id="ABBRID0E5FDI" xlink:type="simple">ms</abbrev></td><td rowspan="1" colspan="1">3</td><td rowspan="1" colspan="1">2</td><td rowspan="1" colspan="1">7</td><td rowspan="1" colspan="1">6</td><td rowspan="1" colspan="1">12</td><td rowspan="1" colspan="1">19</td></tr><tr><td rowspan="1" colspan="1"><abbrev xmlns:xlink="http://www.w3.org/1999/xlink" xlink:title="thorax" id="ABBRID0EYGDI" xlink:type="simple">Th</abbrev>. III</td><td rowspan="1" colspan="1">3</td><td rowspan="1" colspan="1">3+s</td><td rowspan="1" colspan="1">3+s</td><td rowspan="1" colspan="1">3</td><td rowspan="1" colspan="1">2</td><td rowspan="1" colspan="1">8</td><td rowspan="1" colspan="1">6</td><td rowspan="1" colspan="1">11</td><td rowspan="1" colspan="1">18</td></tr><tr><td rowspan="1" colspan="5"/><td rowspan="1" colspan="5">Sterna</td></tr><tr><td rowspan="1" colspan="1"><abbrev xmlns:xlink="http://www.w3.org/1999/xlink" xlink:title="abdomen" id="ABBRID0EDIDI" xlink:type="simple">Abd</abbrev>. I</td><td rowspan="1" colspan="1">2</td><td rowspan="1" colspan="1">3+s</td><td rowspan="1" colspan="1">2</td><td rowspan="1" colspan="1">3</td><td rowspan="1" colspan="5"><abbrev xmlns:xlink="http://www.w3.org/1999/xlink" xlink:title="ventral tube" id="ABBRID0EXIDI" xlink:type="simple">VT</abbrev>: 4</td></tr><tr><td rowspan="1" colspan="1"><abbrev xmlns:xlink="http://www.w3.org/1999/xlink" xlink:title="abdomen" id="ABBRID0EAJDI" xlink:type="simple">Abd</abbrev>. II</td><td rowspan="1" colspan="1">2</td><td rowspan="1" colspan="1">3+s</td><td rowspan="1" colspan="1">2</td><td rowspan="1" colspan="1">3</td><td rowspan="1" colspan="5"><abbrev xmlns:xlink="http://www.w3.org/1999/xlink" xlink:title="ventroexternal" id="ABBRID0EUJDI" xlink:type="simple">Ve</abbrev>: 5; chaeta Ve1 present</td></tr><tr><td rowspan="1" colspan="1"><abbrev xmlns:xlink="http://www.w3.org/1999/xlink" xlink:title="abdomen" id="ABBRID0E4JDI" xlink:type="simple">Abd</abbrev>. III</td><td rowspan="1" colspan="1">2</td><td rowspan="1" colspan="1">3+s</td><td rowspan="1" colspan="1">2</td><td rowspan="1" colspan="1">3</td><td rowspan="1" colspan="5"><abbrev xmlns:xlink="http://www.w3.org/1999/xlink" xlink:title="ventroexternolateral" id="ABBRID0ERKDI" xlink:type="simple">Vel</abbrev>: 5; <abbrev xmlns:xlink="http://www.w3.org/1999/xlink" xlink:title="furcal" id="ABBRID0EVKDI" xlink:type="simple">Fu</abbrev>: 5 me, 0 <abbrev xmlns:xlink="http://www.w3.org/1999/xlink" xlink:title="microchaeta" id="ABBRID0EZKDI" xlink:type="simple">mi</abbrev></td></tr><tr><td rowspan="1" colspan="1"><abbrev xmlns:xlink="http://www.w3.org/1999/xlink" xlink:title="abdomen" id="ABBRID0EBLDI" xlink:type="simple">Abd</abbrev>. IV</td><td rowspan="1" colspan="1">2</td><td rowspan="1" colspan="1">2+s</td><td rowspan="1" colspan="1">3</td><td rowspan="1" colspan="1">6</td><td rowspan="1" colspan="5"><abbrev xmlns:xlink="http://www.w3.org/1999/xlink" xlink:title="ventroexternolateral" id="ABBRID0EVLDI" xlink:type="simple">Vel</abbrev>: 4; <abbrev xmlns:xlink="http://www.w3.org/1999/xlink" xlink:title="ventroexternocentral" id="ABBRID0EZLDI" xlink:type="simple">Vec</abbrev>: 2; <abbrev xmlns:xlink="http://www.w3.org/1999/xlink" xlink:title="ventroexternointernal" id="ABBRID0E4LDI" xlink:type="simple">Vei</abbrev>: 2; <abbrev xmlns:xlink="http://www.w3.org/1999/xlink" xlink:title="ventrolateral" id="ABBRID0EBMDI" xlink:type="simple">Vl</abbrev>: 4</td></tr><tr><td rowspan="1" colspan="1"><abbrev xmlns:xlink="http://www.w3.org/1999/xlink" xlink:title="abdomen" id="ABBRID0EKMDI" xlink:type="simple">Abd</abbrev>. V</td><td rowspan="1" colspan="1">(3+3)</td><td rowspan="1" colspan="3">5+s</td><td rowspan="1" colspan="5"><abbrev xmlns:xlink="http://www.w3.org/1999/xlink" xlink:title="antegenital" id="ABBRID0EYMDI" xlink:type="simple">Ag</abbrev>: 3; <abbrev xmlns:xlink="http://www.w3.org/1999/xlink" xlink:title="ventrolateral" id="ABBRID0E3MDI" xlink:type="simple">Vl</abbrev>: 1, L‘: 1</td></tr><tr><td rowspan="1" colspan="1"><abbrev xmlns:xlink="http://www.w3.org/1999/xlink" xlink:title="abdomen" id="ABBRID0EFNDI" xlink:type="simple">Abd</abbrev>. VI</td><td rowspan="1" colspan="1"/><td rowspan="1" colspan="1">7</td><td rowspan="1" colspan="1"/><td rowspan="1" colspan="1"/><td rowspan="1" colspan="5"><abbrev xmlns:xlink="http://www.w3.org/1999/xlink" xlink:title="ventroexternal" id="ABBRID0EZNDI" xlink:type="simple">Ve</abbrev>: 14; <abbrev xmlns:xlink="http://www.w3.org/1999/xlink" xlink:title="chaetae of anal lobes" id="ABBRID0E4NDI" xlink:type="simple">An</abbrev>: 2 <abbrev xmlns:xlink="http://www.w3.org/1999/xlink" xlink:title="microchaeta" id="ABBRID0EBODI" xlink:type="simple">mi</abbrev></td></tr></tbody></table></table-wrap></tp:treatment-sec><tp:treatment-sec sec-type="remarks" id="SECID0EEODI"><title>Remarks.</title><p><italic><tp:taxon-name><tp:taxon-name-part taxon-name-part-type="genus" reg="Deutonura">Deutonura</tp:taxon-name-part> <tp:taxon-name-part taxon-name-part-type="species" reg="breviseta">breviseta</tp:taxon-name-part></tp:taxon-name></italic> sp. nov. seems to be closest to <italic><tp:taxon-name><tp:taxon-name-part taxon-name-part-type="genus" reg="Deutonura">D.</tp:taxon-name-part> <tp:taxon-name-part taxon-name-part-type="species" reg="persica">persica</tp:taxon-name-part></tp:taxon-name></italic> Smolis, Shayanmehr &amp; Yoosefi-Lafooraki, 2018 recently described from the northern part of Iran (Mazandaran Province, <xref ref-type="bibr" rid="B47">Smolis et al. 2018</xref>). However, these species differ in numerous characters, including the number of lateral labial chaetae (in <italic><tp:taxon-name><tp:taxon-name-part taxon-name-part-type="genus" reg="Deutonura"/><tp:taxon-name-part taxon-name-part-type="species" reg="breviseta">breviseta</tp:taxon-name-part></tp:taxon-name></italic>, four, in <italic><tp:taxon-name><tp:taxon-name-part taxon-name-part-type="genus" reg="Endonura"/><tp:taxon-name-part taxon-name-part-type="species" reg="persica">persica</tp:taxon-name-part></tp:taxon-name></italic>, three), the presence of chaetae C on the head (in <italic><tp:taxon-name><tp:taxon-name-part taxon-name-part-type="genus" reg="Deutonura"/><tp:taxon-name-part taxon-name-part-type="species" reg="breviseta">breviseta</tp:taxon-name-part></tp:taxon-name></italic>, present, in <italic><tp:taxon-name><tp:taxon-name-part taxon-name-part-type="genus" reg="Endonura"/><tp:taxon-name-part taxon-name-part-type="species" reg="persica">persica</tp:taxon-name-part></tp:taxon-name></italic>, absent), the number of chaetae (L+<abbrev xmlns:xlink="http://www.w3.org/1999/xlink" xlink:title="subocular" id="ABBRID0EMQDI" xlink:type="simple">So</abbrev>) on the head (in <italic><tp:taxon-name><tp:taxon-name-part taxon-name-part-type="genus" reg="Deutonura"/><tp:taxon-name-part taxon-name-part-type="species" reg="breviseta">breviseta</tp:taxon-name-part></tp:taxon-name></italic>, 9, in <italic><tp:taxon-name><tp:taxon-name-part taxon-name-part-type="genus" reg="Endonura"/><tp:taxon-name-part taxon-name-part-type="species" reg="persica">persica</tp:taxon-name-part></tp:taxon-name></italic> 8), the presence of chaetae Dl3 on the head (in <italic><tp:taxon-name><tp:taxon-name-part taxon-name-part-type="genus" reg="Deutonura"/><tp:taxon-name-part taxon-name-part-type="species" reg="breviseta">breviseta</tp:taxon-name-part></tp:taxon-name></italic>, present, in <italic><tp:taxon-name><tp:taxon-name-part taxon-name-part-type="genus" reg="Endonura"/><tp:taxon-name-part taxon-name-part-type="species" reg="persica">persica</tp:taxon-name-part></tp:taxon-name></italic>, absent), the presence of microchaetae on furca rudimentary (in <italic><tp:taxon-name><tp:taxon-name-part taxon-name-part-type="genus" reg="Deutonura"/><tp:taxon-name-part taxon-name-part-type="species" reg="breviseta">breviseta</tp:taxon-name-part></tp:taxon-name></italic>, absent, in <italic><tp:taxon-name><tp:taxon-name-part taxon-name-part-type="genus" reg="Endonura"/><tp:taxon-name-part taxon-name-part-type="species" reg="persica">persica</tp:taxon-name-part></tp:taxon-name></italic>, present) and the presence of cryptopygy (in <italic><tp:taxon-name><tp:taxon-name-part taxon-name-part-type="genus" reg="Deutonura"/><tp:taxon-name-part taxon-name-part-type="species" reg="breviseta">breviseta</tp:taxon-name-part></tp:taxon-name></italic>, present, in <italic><tp:taxon-name><tp:taxon-name-part taxon-name-part-type="genus" reg="Endonura"/><tp:taxon-name-part taxon-name-part-type="species" reg="persica">persica</tp:taxon-name-part></tp:taxon-name></italic>, absent). Additionally, male ventral organ in <italic><tp:taxon-name><tp:taxon-name-part taxon-name-part-type="genus" reg="Deutonura">D.</tp:taxon-name-part> <tp:taxon-name-part taxon-name-part-type="species" reg="breviseta">breviseta</tp:taxon-name-part></tp:taxon-name></italic> sp. nov. is built of thickened and forked chaetae on <abbrev xmlns:xlink="http://www.w3.org/1999/xlink" xlink:title="abdomen" id="ABBRID0ELTDI" xlink:type="simple">Abd</abbrev>. V only (in <italic><tp:taxon-name><tp:taxon-name-part taxon-name-part-type="genus" reg="Endonura"/><tp:taxon-name-part taxon-name-part-type="species" reg="persica">persica</tp:taxon-name-part></tp:taxon-name></italic>, also on <abbrev xmlns:xlink="http://www.w3.org/1999/xlink" xlink:title="abdomen" id="ABBRID0EZTDI" xlink:type="simple">Abd</abbrev>. III, IV and VI).</p></tp:treatment-sec><ref-list><ref id="B47"><mixed-citation xmlns:xlink="http://www.w3.org/1999/xlink" xlink:type="simple"><person-group><name name-style="western"><surname>Smolis</surname><given-names>A</given-names></name><name name-style="western"><surname>Shayanmehr</surname><given-names>M</given-names></name><name name-style="western"><surname>Yoosefi-Lafooraki</surname><given-names>E</given-names></name></person-group> (<year>2018</year>) <article-title>New members of the genera <italic><tp:taxon-name><tp:taxon-name-part taxon-name-part-type="genus">Neanura</tp:taxon-name-part></tp:taxon-name></italic> MacGilliwray, 1893 and <italic><tp:taxon-name><tp:taxon-name-part taxon-name-part-type="genus">Deutonura</tp:taxon-name-part></tp:taxon-name></italic> Cassagnau, 1979 (<tp:taxon-name><tp:taxon-name-part taxon-name-part-type="order">Collembola</tp:taxon-name-part></tp:taxon-name>: <tp:taxon-name><tp:taxon-name-part taxon-name-part-type="family">Neanuridae</tp:taxon-name-part></tp:taxon-name>) from the Middle East.</article-title><source>European Journal of Taxonomy</source><volume>406</volume>: <fpage>1</fpage>–<lpage>16</lpage>. <ext-link xlink:type="simple" ext-link-type="doi" xlink:href="10.5852/ejt.2018.406">https://doi.org/10.5852/ejt.2018.406</ext-link></mixed-citation></ref></ref-list></tp:taxon-treatment>
