# Supplementary material for: Contribution to the knowledge of Neanurinae of north-western Iran with description of seven new species (Collembola, Neanuridae)
Source: Zookeys. 2020 Nov 12;992:105–38. doi: 10.3897/zookeys.992.56921 (PMC7677293; doi:10.3897/zookeys.992.56921)
Supplement: XML Treatment for Deutonura sengleti [file zookeys.992.56921-treatment5.xml]

<!DOCTYPE tp:taxon-treatment
  PUBLIC "-//TaxonX//DTD Taxonomic Treatment Publishing DTD v0 20100105//EN" "tax-treatment-NSO.dtd">
<tp:taxon-treatment xmlns:tp="http://www.plazi.org/taxpub"><tp:treatment-meta><kwd-group><label>Taxon classification</label><kwd><named-content xmlns:xlink="http://www.w3.org/1999/xlink" content-type="kingdom">Animalia</named-content></kwd><kwd><named-content xmlns:xlink="http://www.w3.org/1999/xlink" content-type="order">Poduromorpha</named-content></kwd><kwd><named-content xmlns:xlink="http://www.w3.org/1999/xlink" content-type="family">Neanuridae</named-content></kwd></kwd-group><mixed-citation publication-type="journal"><person-group><name><surname>Smolis</surname><given-names>Adrian</given-names></name><name><surname>Skarżyński</surname><given-names>Dariusz</given-names></name></person-group><article-title>Contribution to the knowledge of <tp:taxon-name><tp:taxon-name-part taxon-name-part-type="subfamily">Neanurinae</tp:taxon-name-part></tp:taxon-name> of north-western Iran with description of seven new species (<tp:taxon-name><tp:taxon-name-part taxon-name-part-type="order">Collembola</tp:taxon-name-part></tp:taxon-name>, <tp:taxon-name><tp:taxon-name-part taxon-name-part-type="family">Neanuridae</tp:taxon-name-part></tp:taxon-name>)</article-title><source>Zookeys</source><day>12</day><month>11</month><year>2020</year><volume>992</volume><fpage>105</fpage><lpage>138</lpage><pub-id pub-id-type="doi">10.3897/zookeys.992.56921</pub-id></mixed-citation></tp:treatment-meta><tp:nomenclature><tp:taxon-name><object-id xmlns:xlink="http://www.w3.org/1999/xlink" content-type="arpha" xlink:type="simple">148B3247-C0DD-503B-B4E1-92EF3AB43783</object-id>
            <tp:taxon-name-part taxon-name-part-type="genus" reg="Deutonura">Deutonura</tp:taxon-name-part>
            <tp:taxon-name-part taxon-name-part-type="species" reg="sengleti">sengleti</tp:taxon-name-part>
            <object-id xmlns:xlink="http://www.w3.org/1999/xlink" content-type="zoobank" xlink:type="simple">http://zoobank.org/15B48E2F-B8EF-4C46-8A2F-CC09CEDDD62A</object-id>
          </tp:taxon-name><tp:taxon-status xmlns:xlink="http://www.w3.org/1999/xlink" xlink:type="simple">sp. nov.</tp:taxon-status><xref ref-type="fig" rid="F5">Figs 53–61</xref><xref ref-type="table" rid="T13">, Tables 13</xref><xref ref-type="table" rid="T14">, 14</xref><xref ref-type="table" rid="T15">, 15</xref></tp:nomenclature><tp:treatment-sec sec-type="type material" id="SECID0EVVDI"><title>Type material.</title><p><bold><italic>Holotype</italic></bold>: female on slide, Iran, Gilan Province, Shahrbijar, tree hole, humus, sifting, 6.IX.1973, leg. A. Senglet, sample 7366. <bold><italic>Paratypes</italic></bold>: 2 males on slide, same data as holotype.</p></tp:treatment-sec><tp:treatment-sec sec-type="material" id="SECID0EDWDI"><title>Other material.</title><p>Iran, 2 males on slide, Gilan Province, Limir, large trees in marsh, sifting, 28.VI.1973, leg. A. Senglet, 7306; female, 2 males and juvenile on slide, Gilan Province, road to Jirandeh, 1000 m a.s.l., forest, 9.VIII.1974, leg. A. Senglet, 7486; female, male and juvenile on slide, Gilan Province, near Asalem (<named-content xmlns:xlink="http://www.w3.org/1999/xlink" content-type="dwc:verbatimCoordinates" xlink:type="simple"><named-content content-type="geo-json" specific-use="{&#34;type&#34;:&#34;Point&#34;,&#34;coordinates&#34;:[48.800000,37.633333]}" id="NCID0EMWDI" xlink:type="simple">37°38'N, 48°48'E</named-content></named-content>), 1800 m a.s.l., tree holes, sifting, 10.VI.1975, leg. A. Senglet, 7516; 2 males and juvenile on slide, Gilan Province, near Asalem (<named-content xmlns:xlink="http://www.w3.org/1999/xlink" content-type="dwc:verbatimCoordinates" xlink:type="simple"><named-content content-type="geo-json" specific-use="{&#34;type&#34;:&#34;Point&#34;,&#34;coordinates&#34;:[48.866667,37.666667]}" id="NCID0EUWDI" xlink:type="simple">37°40'N, 48°52'E</named-content></named-content>), 1200 m a.s.l., tree holes, sifting, 10.VI.1975, leg. A. Senglet, 7517; female on slide Gilan Province, Asalem (<named-content xmlns:xlink="http://www.w3.org/1999/xlink" content-type="dwc:verbatimCoordinates" xlink:type="simple"><named-content content-type="geo-json" specific-use="{&#34;type&#34;:&#34;Point&#34;,&#34;coordinates&#34;:[48.950000,37.750000]}" id="NCID0E3WDI" xlink:type="simple">37°45'N, 48°57'E</named-content></named-content>), leaves and tree holes, sifting, 11.VI.1975, leg. A. Senglet, 7519; male on slide, Mazandaran Province, near Amol, forest, sifting, 18.VII.1973, leg. A. Senglet, 7329b; male on slide, Mazandaran Province, road to Tchorteh, 800 m a.s.l., tree and leaves, sifting, 5.VIII.1974, leg. A. Senglet, 7482.</p></tp:treatment-sec><tp:treatment-sec sec-type="etymology" id="SECID0EBXDI"><title>Etymology.</title><p>The new species is dedicated to Antoine Senglet, collector of the Iranian material studied and prominent Swiss Arachnologist.</p></tp:treatment-sec><tp:treatment-sec sec-type="diagnosis" id="SECID0EGXDI"><title>Diagnosis.</title><p>Habitus typical of the genus <italic><tp:taxon-name><tp:taxon-name-part taxon-name-part-type="genus" reg="Deutonura">Deutonura</tp:taxon-name-part></tp:taxon-name></italic>. Dorsal tubercles present and well developed. 2+2 large pigmented eyes. Buccal cone relatively long and narrow, labrum without ogival sclerifications. Head without chaetae O, So2 and L3. Tubercles <abbrev xmlns:xlink="http://www.w3.org/1999/xlink" xlink:title="clypeal" id="ABBRID0ETXDI" xlink:type="simple">Cl</abbrev> and <abbrev xmlns:xlink="http://www.w3.org/1999/xlink" xlink:title="antenno-frontal" id="ABBRID0EXXDI" xlink:type="simple">Af</abbrev> separate. No granular area between chaetae A and B on head. Tubercles <abbrev xmlns:xlink="http://www.w3.org/1999/xlink" xlink:title="dorsoexternal" id="ABBRID0E2XDI" xlink:type="simple">De</abbrev> on <abbrev xmlns:xlink="http://www.w3.org/1999/xlink" xlink:title="thorax" id="ABBRID0E6XDI" xlink:type="simple">Th</abbrev>. II and III with 3 and 4 chaetae, respectively. Tubercles <abbrev xmlns:xlink="http://www.w3.org/1999/xlink" xlink:title="dorsointernal" id="ABBRID0EDYDI" xlink:type="simple">Di</abbrev> on <abbrev xmlns:xlink="http://www.w3.org/1999/xlink" xlink:title="abdomen" id="ABBRID0EHYDI" xlink:type="simple">Abd</abbrev>. V not bilobed. Cryptopygy not developed. Male ventral organ present.</p></tp:treatment-sec><tp:treatment-sec sec-type="description" id="SECID0ELYDI"><title>Description.</title><p>General. Body length (without antennae): 0.85 (juvenile) to 1.55 mm (holotype: 1.45 mm). Colour of the body bluish-grey. 2+2 large black eyes, in a typical arrangement for the genus (Fig. <xref ref-type="fig" rid="F5">53</xref>).</p><fig id="F5" position="float" orientation="portrait"><object-id xmlns:xlink="http://www.w3.org/1999/xlink" content-type="doi" xlink:type="simple">10.3897/zookeys.992.56921.figures53-61</object-id><object-id xmlns:xlink="http://www.w3.org/1999/xlink" content-type="arpha" xlink:type="simple">AA70EF48-1A94-5092-8091-480B75FB3AF9</object-id><label>Figures 53–61.</label><caption><p><italic><tp:taxon-name><tp:taxon-name-part taxon-name-part-type="genus" reg="Deutonura">Deutonura</tp:taxon-name-part> <tp:taxon-name-part taxon-name-part-type="species" reg="sengleti">sengleti</tp:taxon-name-part></tp:taxon-name></italic> sp. nov. <bold>53</bold> chaetotaxy of head, <abbrev xmlns:xlink="http://www.w3.org/1999/xlink" xlink:title="thorax" id="ABBRID0EKZDI" xlink:type="simple">Th</abbrev>. and <abbrev xmlns:xlink="http://www.w3.org/1999/xlink" xlink:title="abdomen" id="ABBRID0EOZDI" xlink:type="simple">Abd</abbrev>. I (holotype), dorsolateral view <bold>54</bold> dorsal chaetotaxy of <abbrev xmlns:xlink="http://www.w3.org/1999/xlink" xlink:title="antenna" id="ABBRID0EUZDI" xlink:type="simple">Ant</abbrev>. III–IV <bold>55</bold> ventral chaetotaxy of <abbrev xmlns:xlink="http://www.w3.org/1999/xlink" xlink:title="antenna" id="ABBRID0E1ZDI" xlink:type="simple">Ant</abbrev>. III <bold>56</bold> chaeta Di1 of <abbrev xmlns:xlink="http://www.w3.org/1999/xlink" xlink:title="abdomen" id="ABBRID0EA1DI" xlink:type="simple">Abd</abbrev>. V <bold>57</bold> sensillum of <abbrev xmlns:xlink="http://www.w3.org/1999/xlink" xlink:title="abdomen" id="ABBRID0EG1DI" xlink:type="simple">Abd</abbrev>. V <bold>58</bold> apical part of labrum <bold>59</bold> chaetotaxy and ventral sclerifications of labrum <bold>60</bold> dorsal chaetotaxy of <abbrev xmlns:xlink="http://www.w3.org/1999/xlink" xlink:title="abdomen" id="ABBRID0EQ1DI" xlink:type="simple">Abd</abbrev>. V–VI (holotype) <bold>61</bold> ventral chaetotaxy of <abbrev xmlns:xlink="http://www.w3.org/1999/xlink" xlink:title="abdomen" id="ABBRID0EW1DI" xlink:type="simple">Abd</abbrev>. III–IV (adult male).</p></caption><graphic xmlns:xlink="http://www.w3.org/1999/xlink" xlink:href="zookeys-992-105-g005.jpg" position="float" orientation="portrait" xlink:type="simple" id="oo_474885.jpg"><uri content-type="original_file" xlink:type="simple">https://binary.pensoft.net/fig/474885</uri></graphic></fig><p>Chaetal morphology. Dorsal ordinary chaetae of five types: long macrochaetae (<abbrev xmlns:xlink="http://www.w3.org/1999/xlink" xlink:title="long macrochaeta" id="ABBRID0EB2DI" xlink:type="simple">Ml</abbrev>), short macrochaetae (<abbrev xmlns:xlink="http://www.w3.org/1999/xlink" xlink:title="short macrochaeta" id="ABBRID0EF2DI" xlink:type="simple">Mc</abbrev>), very short macrochaetae (<abbrev xmlns:xlink="http://www.w3.org/1999/xlink" xlink:title="very short macrochaeta" id="ABBRID0EJ2DI" xlink:type="simple">Mcc</abbrev>), mesochaetae and microchaetae. Long macrochaetae thickened, slightly arc-like <abbrev xmlns:xlink="http://www.w3.org/1999/xlink" xlink:title="organite of Ant. IV" id="ABBRID0EN2DI" xlink:type="simple">or</abbrev> straight, narrowly sheathed, serrated, cylindrical, apically rounded (Figs <xref ref-type="fig" rid="F5">53</xref>, <xref ref-type="fig" rid="F5">56</xref>, <xref ref-type="fig" rid="F5">60</xref>). Macrochaetae <abbrev xmlns:xlink="http://www.w3.org/1999/xlink" xlink:title="short macrochaeta" id="ABBRID0E42DI" xlink:type="simple">Mc</abbrev> and <abbrev xmlns:xlink="http://www.w3.org/1999/xlink" xlink:title="very short macrochaeta" id="ABBRID0EB3DI" xlink:type="simple">Mcc</abbrev> morphologically similar to long macrochaetae, but much shorter (Figs <xref ref-type="fig" rid="F5">53</xref>, <xref ref-type="fig" rid="F5">60</xref>). Mesochaetae similar to ventral chaetae, thin, smooth and pointed. Microchaetae similar to mesochaetae, but clearly shorter (Figs <xref ref-type="fig" rid="F5">53</xref>, <xref ref-type="fig" rid="F5">60</xref>). S-chaetae of terga thin, smooth and short, notably shorter than nearby macrochaetae (Figs <xref ref-type="fig" rid="F5">53</xref>, <xref ref-type="fig" rid="F5">57</xref>, <xref ref-type="fig" rid="F5">60</xref>).</p><table-wrap id="T13" position="float" orientation="portrait"><label>Table 13.</label><caption><p>Chaetotaxy of <italic><tp:taxon-name><tp:taxon-name-part taxon-name-part-type="genus" reg="Deutonura">Deutonura</tp:taxon-name-part> <tp:taxon-name-part taxon-name-part-type="species" reg="sengleti">sengleti</tp:taxon-name-part></tp:taxon-name></italic> sp. nov.: Cephalic chaetotaxy–dorsal side.</p></caption><table id="TID0EMYDI" rules="all"><tbody><tr><th rowspan="1" colspan="1">Tubercle</th><th rowspan="1" colspan="1">Number of chaetae</th><th rowspan="1" colspan="1">Types of chaetae</th><th rowspan="1" colspan="1">Names of chaetae</th></tr><tr><td rowspan="2" colspan="1">
                    <abbrev xmlns:xlink="http://www.w3.org/1999/xlink" xlink:title="clypeal" id="ABBRID0EL5DI" xlink:type="simple">Cl</abbrev>
                  </td><td rowspan="2" colspan="1">4</td><td rowspan="1" colspan="1">
                    <abbrev xmlns:xlink="http://www.w3.org/1999/xlink" xlink:title="long macrochaeta" id="ABBRID0EW5DI" xlink:type="simple">Ml</abbrev>
                  </td><td rowspan="1" colspan="1">F</td></tr><tr><td rowspan="1" colspan="1">
                    <abbrev xmlns:xlink="http://www.w3.org/1999/xlink" xlink:title="short macrochaeta" id="ABBRID0EC6DI" xlink:type="simple">Mc</abbrev>
                  </td><td rowspan="1" colspan="1">G</td></tr><tr><td rowspan="4" colspan="1">
                    <abbrev xmlns:xlink="http://www.w3.org/1999/xlink" xlink:title="antenno-frontal" id="ABBRID0EO6DI" xlink:type="simple">Af</abbrev>
                  </td><td rowspan="4" colspan="1">10</td><td rowspan="1" colspan="1">
                    <abbrev xmlns:xlink="http://www.w3.org/1999/xlink" xlink:title="long macrochaeta" id="ABBRID0EZ6DI" xlink:type="simple">Ml</abbrev>
                  </td><td rowspan="1" colspan="1">B</td></tr><tr><td rowspan="1" colspan="1">
                    <abbrev xmlns:xlink="http://www.w3.org/1999/xlink" xlink:title="short macrochaeta" id="ABBRID0EGAAK" xlink:type="simple">Mc</abbrev>
                  </td><td rowspan="1" colspan="1">A</td></tr><tr><td rowspan="1" colspan="1">
                    <abbrev xmlns:xlink="http://www.w3.org/1999/xlink" xlink:title="very short macrochaeta" id="ABBRID0ESAAK" xlink:type="simple">Mcc</abbrev>
                    <abbrev xmlns:xlink="http://www.w3.org/1999/xlink" xlink:title="organite of Ant. IV" id="ABBRID0EWAAK" xlink:type="simple">or</abbrev>
                    <abbrev xmlns:xlink="http://www.w3.org/1999/xlink" xlink:title="microchaeta" id="ABBRID0E1AAK" xlink:type="simple">mi</abbrev>
                  </td><td rowspan="1" colspan="1">C</td></tr><tr><td rowspan="1" colspan="1">
                    <abbrev xmlns:xlink="http://www.w3.org/1999/xlink" xlink:title="microchaeta" id="ABBRID0EFBAK" xlink:type="simple">mi</abbrev>
                  </td><td rowspan="1" colspan="1">D, E</td></tr><tr><td rowspan="2" colspan="1">
                    <abbrev xmlns:xlink="http://www.w3.org/1999/xlink" xlink:title="ocular" id="ABBRID0ERBAK" xlink:type="simple">Oc</abbrev>
                  </td><td rowspan="2" colspan="1">3</td><td rowspan="1" colspan="1">
                    <abbrev xmlns:xlink="http://www.w3.org/1999/xlink" xlink:title="long macrochaeta" id="ABBRID0E3BAK" xlink:type="simple">Ml</abbrev>
                  </td><td rowspan="1" colspan="1">Ocm, Ocp</td></tr><tr><td rowspan="1" colspan="1">
                    <abbrev xmlns:xlink="http://www.w3.org/1999/xlink" xlink:title="microchaeta" id="ABBRID0EICAK" xlink:type="simple">mi</abbrev>
                  </td><td rowspan="1" colspan="1">Oca</td></tr><tr><td rowspan="3" colspan="1">(<abbrev xmlns:xlink="http://www.w3.org/1999/xlink" xlink:title="dorsointernal" id="ABBRID0EUCAK" xlink:type="simple">Di</abbrev>+<abbrev xmlns:xlink="http://www.w3.org/1999/xlink" xlink:title="dorsoexternal" id="ABBRID0EYCAK" xlink:type="simple">De</abbrev>)</td><td rowspan="3" colspan="1">4</td><td rowspan="1" colspan="1">
                    <abbrev xmlns:xlink="http://www.w3.org/1999/xlink" xlink:title="long macrochaeta" id="ABBRID0EDDAK" xlink:type="simple">Ml</abbrev>
                  </td><td rowspan="1" colspan="1">Di1, De1</td></tr><tr><td rowspan="1" colspan="1">
                    <abbrev xmlns:xlink="http://www.w3.org/1999/xlink" xlink:title="short macrochaeta" id="ABBRID0EPDAK" xlink:type="simple">Mc</abbrev>
                  </td><td rowspan="1" colspan="1">Di2</td></tr><tr><td rowspan="1" colspan="1">
                    <abbrev xmlns:xlink="http://www.w3.org/1999/xlink" xlink:title="microchaeta" id="ABBRID0E2DAK" xlink:type="simple">mi</abbrev>
                    <abbrev xmlns:xlink="http://www.w3.org/1999/xlink" xlink:title="organite of Ant. IV" id="ABBRID0E6DAK" xlink:type="simple">or</abbrev>
                    <abbrev xmlns:xlink="http://www.w3.org/1999/xlink" xlink:title="very short macrochaeta" id="ABBRID0EDEAK" xlink:type="simple">Mcc</abbrev>
                  </td><td rowspan="1" colspan="1">De2</td></tr><tr><td rowspan="4" colspan="1">
                    <abbrev xmlns:xlink="http://www.w3.org/1999/xlink" xlink:title="dorsolateral" id="ABBRID0EOEAK" xlink:type="simple">Dl</abbrev>
                  </td><td rowspan="4" colspan="1">6</td><td rowspan="1" colspan="1">
                    <abbrev xmlns:xlink="http://www.w3.org/1999/xlink" xlink:title="long macrochaeta" id="ABBRID0EZEAK" xlink:type="simple">Ml</abbrev>
                  </td><td rowspan="1" colspan="1">Dl5, Dl1</td></tr><tr><td rowspan="1" colspan="1">
                    <abbrev xmlns:xlink="http://www.w3.org/1999/xlink" xlink:title="short macrochaeta" id="ABBRID0EFFAK" xlink:type="simple">Mc</abbrev>
                  </td><td rowspan="1" colspan="1">Dl3, Dl4</td></tr><tr><td rowspan="1" colspan="1">
                    <abbrev xmlns:xlink="http://www.w3.org/1999/xlink" xlink:title="microchaeta" id="ABBRID0ERFAK" xlink:type="simple">mi</abbrev>
                    <abbrev xmlns:xlink="http://www.w3.org/1999/xlink" xlink:title="organite of Ant. IV" id="ABBRID0EVFAK" xlink:type="simple">or</abbrev>
                    <abbrev xmlns:xlink="http://www.w3.org/1999/xlink" xlink:title="very short macrochaeta" id="ABBRID0EZFAK" xlink:type="simple">Mcc</abbrev>
                  </td><td rowspan="1" colspan="1">Dl2</td></tr><tr><td rowspan="1" colspan="1">
                    <abbrev xmlns:xlink="http://www.w3.org/1999/xlink" xlink:title="microchaeta" id="ABBRID0EEGAK" xlink:type="simple">mi</abbrev>
                  </td><td rowspan="1" colspan="1">Dl6</td></tr><tr><td rowspan="3" colspan="1">(L+<abbrev xmlns:xlink="http://www.w3.org/1999/xlink" xlink:title="subocular" id="ABBRID0EQGAK" xlink:type="simple">So</abbrev>)</td><td rowspan="3" colspan="1">8</td><td rowspan="1" colspan="1">
                    <abbrev xmlns:xlink="http://www.w3.org/1999/xlink" xlink:title="long macrochaeta" id="ABBRID0E2GAK" xlink:type="simple">Ml</abbrev>
                  </td><td rowspan="1" colspan="1">L1, L4, So1</td></tr><tr><td rowspan="1" colspan="1">me</td><td rowspan="1" colspan="1">So3–6</td></tr><tr><td rowspan="1" colspan="1">
                    <abbrev xmlns:xlink="http://www.w3.org/1999/xlink" xlink:title="microchaeta" id="ABBRID0EOHAK" xlink:type="simple">mi</abbrev>
                    <abbrev xmlns:xlink="http://www.w3.org/1999/xlink" xlink:title="organite of Ant. IV" id="ABBRID0ESHAK" xlink:type="simple">or</abbrev>
                    <abbrev xmlns:xlink="http://www.w3.org/1999/xlink" xlink:title="very short macrochaeta" id="ABBRID0EWHAK" xlink:type="simple">Mcc</abbrev>
                  </td><td rowspan="1" colspan="1">L2</td></tr></tbody></table></table-wrap><p>Antennae. Typical of the genus. Dorsal chaetotaxy of <abbrev xmlns:xlink="http://www.w3.org/1999/xlink" xlink:title="antenna" id="ABBRID0E5HAK" xlink:type="simple">Ant</abbrev>. III–IV as in Fig. <xref ref-type="fig" rid="F5">54</xref> and Table <xref ref-type="table" rid="T14">14</xref>. S–chaetae of <abbrev xmlns:xlink="http://www.w3.org/1999/xlink" xlink:title="antenna" id="ABBRID0EKIAK" xlink:type="simple">Ant</abbrev>. IV long and relatively thin, S3 notably longer than others, sensillum sgd of medium size and straight (Fig. <xref ref-type="fig" rid="F5">54</xref>). Apical vesicle distinct, trilobate. Ventral chaetotaxy of <abbrev xmlns:xlink="http://www.w3.org/1999/xlink" xlink:title="antenna" id="ABBRID0ESIAK" xlink:type="simple">Ant</abbrev>. III as in Fig. <xref ref-type="fig" rid="F5">55</xref> and Table <xref ref-type="table" rid="T14">14</xref>.</p><table-wrap id="T14" position="float" orientation="portrait"><label>Table 14.</label><caption><p>Chaetotaxy of <italic><tp:taxon-name><tp:taxon-name-part taxon-name-part-type="genus" reg="Deutonura">Deutonura</tp:taxon-name-part> <tp:taxon-name-part taxon-name-part-type="species" reg="sengleti">sengleti</tp:taxon-name-part></tp:taxon-name></italic> sp. nov.: Chaetotaxy of antennae.</p></caption><table id="TID0EZBAK" rules="all"><tbody><tr><th rowspan="1" colspan="1">Segment, Group</th><th rowspan="1" colspan="1">Number of chaetae</th><th rowspan="1" colspan="1">Segment, Group</th><th rowspan="1" colspan="1">Number of chaetae adult</th></tr><tr><td rowspan="1" colspan="1">I</td><td rowspan="1" colspan="1">7</td><td rowspan="3" colspan="1">IV</td><td rowspan="3" colspan="1"><abbrev xmlns:xlink="http://www.w3.org/1999/xlink" xlink:title="organite of Ant. IV" id="ABBRID0ERKAK" xlink:type="simple">or</abbrev>, 8 S, i, 12 <abbrev xmlns:xlink="http://www.w3.org/1999/xlink" xlink:title="cylindrical s-chaetae on Ant. IV (“soies mousses”)" id="ABBRID0EVKAK" xlink:type="simple">mou</abbrev>, 6 <abbrev xmlns:xlink="http://www.w3.org/1999/xlink" xlink:title="border s-chaeta on Ant. IV" id="ABBRID0EZKAK" xlink:type="simple">brs</abbrev>, 2 <abbrev xmlns:xlink="http://www.w3.org/1999/xlink" xlink:title="ordinary chaetae on ventral Ant. IV" id="ABBRID0E4KAK" xlink:type="simple">iv</abbrev></td></tr><tr><td rowspan="1" colspan="1">II</td><td rowspan="1" colspan="1">12</td></tr><tr><td rowspan="1" colspan="1">III</td><td rowspan="1" colspan="1">5 sensilla AO III</td></tr><tr><td rowspan="1" colspan="1">
                    <abbrev xmlns:xlink="http://www.w3.org/1999/xlink" xlink:title="ventroexternal" id="ABBRID0ETLAK" xlink:type="simple">ve</abbrev>
                  </td><td rowspan="1" colspan="1">5</td><td rowspan="1" colspan="1">ap</td><td rowspan="1" colspan="1">8 bs, 5 <abbrev xmlns:xlink="http://www.w3.org/1999/xlink" xlink:title="microchaetae on Ant. IV" id="ABBRID0EBMAK" xlink:type="simple">miA</abbrev></td></tr><tr><td rowspan="1" colspan="1">vc</td><td rowspan="1" colspan="1">4</td><td rowspan="1" colspan="1">ca</td><td rowspan="1" colspan="1">2 bs, 3 <abbrev xmlns:xlink="http://www.w3.org/1999/xlink" xlink:title="microchaetae on Ant. IV" id="ABBRID0ESMAK" xlink:type="simple">miA</abbrev></td></tr><tr><td rowspan="1" colspan="1">
                    <abbrev xmlns:xlink="http://www.w3.org/1999/xlink" xlink:title="ventrointernal" id="ABBRID0E1MAK" xlink:type="simple">vi</abbrev>
                  </td><td rowspan="1" colspan="1">4</td><td rowspan="1" colspan="1">cm</td><td rowspan="1" colspan="1">3 bs, 1 <abbrev xmlns:xlink="http://www.w3.org/1999/xlink" xlink:title="microchaetae on Ant. IV" id="ABBRID0EINAK" xlink:type="simple">miA</abbrev></td></tr><tr><td rowspan="1" colspan="1">d</td><td rowspan="1" colspan="1">5</td><td rowspan="1" colspan="1">cp</td><td rowspan="1" colspan="1">8 <abbrev xmlns:xlink="http://www.w3.org/1999/xlink" xlink:title="microchaetae on Ant. IV" id="ABBRID0EZNAK" xlink:type="simple">miA</abbrev>, 1 <abbrev xmlns:xlink="http://www.w3.org/1999/xlink" xlink:title="border s-chaeta on Ant. IV" id="ABBRID0E4NAK" xlink:type="simple">brs</abbrev></td></tr></tbody></table></table-wrap><p>Mouthparts. Buccal cone relatively long and narrow, labral sclerifications nonogival (Figs <xref ref-type="fig" rid="F5">58</xref>, <xref ref-type="fig" rid="F5">59</xref>). Labrum chaetotaxy: 4/2, 4 (Fig. <xref ref-type="fig" rid="F5">59</xref>). Labium with four basal, three distal and four lateral chaetae, papillae x absent. Maxilla styliform mandible thin and tridentate.</p><p>Dorsal chaetotaxy and tubercles. Head without granular area between chaetae A and B. Elementary tubercles DE and EE on head absent (Fig. <xref ref-type="fig" rid="F5">53</xref>). Head without chaetae O, L3 and So2, chaeta D free. Chaetae C as <abbrev xmlns:xlink="http://www.w3.org/1999/xlink" xlink:title="very short macrochaeta" id="ABBRID0EUOAK" xlink:type="simple">Mcc</abbrev><abbrev xmlns:xlink="http://www.w3.org/1999/xlink" xlink:title="organite of Ant. IV" id="ABBRID0EYOAK" xlink:type="simple">or</abbrev><abbrev xmlns:xlink="http://www.w3.org/1999/xlink" xlink:title="microchaeta" id="ABBRID0E3OAK" xlink:type="simple">mi</abbrev> (Fig. <xref ref-type="fig" rid="F5">53</xref>). Chaetae Ocm and Ocp of nearly equal length. Chaetae De2 on head as <abbrev xmlns:xlink="http://www.w3.org/1999/xlink" xlink:title="microchaeta" id="ABBRID0EEPAK" xlink:type="simple">mi</abbrev><abbrev xmlns:xlink="http://www.w3.org/1999/xlink" xlink:title="organite of Ant. IV" id="ABBRID0EIPAK" xlink:type="simple">or</abbrev> rarely <abbrev xmlns:xlink="http://www.w3.org/1999/xlink" xlink:title="very short macrochaeta" id="ABBRID0EMPAK" xlink:type="simple">Mcc</abbrev> (Fig. <xref ref-type="fig" rid="F5">53</xref>). <abbrev xmlns:xlink="http://www.w3.org/1999/xlink" xlink:title="thorax" id="ABBRID0EUPAK" xlink:type="simple">Th</abbrev>. I with tubercles <abbrev xmlns:xlink="http://www.w3.org/1999/xlink" xlink:title="dorsointernal" id="ABBRID0EYPAK" xlink:type="simple">Di</abbrev> and <abbrev xmlns:xlink="http://www.w3.org/1999/xlink" xlink:title="dorsoexternal" id="ABBRID0E3PAK" xlink:type="simple">De</abbrev> fused (Fig. <xref ref-type="fig" rid="F5">53</xref>). Chaetae Di3 on <abbrev xmlns:xlink="http://www.w3.org/1999/xlink" xlink:title="thorax" id="ABBRID0EEQAK" xlink:type="simple">Th</abbrev>. II–III free. On <abbrev xmlns:xlink="http://www.w3.org/1999/xlink" xlink:title="thorax" id="ABBRID0EIQAK" xlink:type="simple">Th</abbrev>. III, chaetae De2 slightly longer than De3 (Fig. <xref ref-type="fig" rid="F5">53</xref>). On <abbrev xmlns:xlink="http://www.w3.org/1999/xlink" xlink:title="abdomen" id="ABBRID0EQQAK" xlink:type="simple">Abd</abbrev>. I–III, chaetae De2 shorter than De3. Cryptopygy absent, <abbrev xmlns:xlink="http://www.w3.org/1999/xlink" xlink:title="abdomen" id="ABBRID0EUQAK" xlink:type="simple">Abd</abbrev>. VI well visible from above.</p><p>Ventral chaetotaxy. On head, groups <abbrev xmlns:xlink="http://www.w3.org/1999/xlink" xlink:title="ventroexternoanterior" id="ABBRID0E1QAK" xlink:type="simple">Vea</abbrev>, <abbrev xmlns:xlink="http://www.w3.org/1999/xlink" xlink:title="ventroexternomedial" id="ABBRID0E5QAK" xlink:type="simple">Vem</abbrev> and <abbrev xmlns:xlink="http://www.w3.org/1999/xlink" xlink:title="ventroexternoposterior" id="ABBRID0ECRAK" xlink:type="simple">Vep</abbrev> with 3, 4 and 4 chaetae, respectively. Group <abbrev xmlns:xlink="http://www.w3.org/1999/xlink" xlink:title="ventrointernal" id="ABBRID0EGRAK" xlink:type="simple">Vi</abbrev> on head with 6 chaetae. On <abbrev xmlns:xlink="http://www.w3.org/1999/xlink" xlink:title="abdomen" id="ABBRID0EKRAK" xlink:type="simple">Abd</abbrev>. IV, furca rudimentary with 6 minute microchaetae without visible chaetopores (Fig. <xref ref-type="fig" rid="F5">61</xref>). Male with thick and forked chaetae (male ventral organ) on furca rudimentary (<abbrev xmlns:xlink="http://www.w3.org/1999/xlink" xlink:title="abdomen" id="ABBRID0ESRAK" xlink:type="simple">Abd</abbrev>. IV, Fig. <xref ref-type="fig" rid="F5">61</xref>) and around genital aperture (<abbrev xmlns:xlink="http://www.w3.org/1999/xlink" xlink:title="abdomen" id="ABBRID0E1RAK" xlink:type="simple">Abd</abbrev>. V). On <abbrev xmlns:xlink="http://www.w3.org/1999/xlink" xlink:title="abdomen" id="ABBRID0E5RAK" xlink:type="simple">Abd</abbrev>. V, chaetae <abbrev xmlns:xlink="http://www.w3.org/1999/xlink" xlink:title="ventrolateral" id="ABBRID0ECSAK" xlink:type="simple">Vl</abbrev> and L’ present.</p><p>Legs. Chaetotaxy of legs as in Table <xref ref-type="table" rid="T15">15</xref>. Claw without internal tooth. On tibiotarsi, chaeta M present and chaetae <abbrev xmlns:xlink="http://www.w3.org/1999/xlink" xlink:title="ordinary chaetae on tibiotarsi" id="ABBRID0EMSAK" xlink:type="simple">B4</abbrev> and <abbrev xmlns:xlink="http://www.w3.org/1999/xlink" xlink:title="ordinary chaetae on tibiotarsi" id="ABBRID0EQSAK" xlink:type="simple">B5</abbrev> of medium size and pointed.</p><table-wrap id="T15" position="float" orientation="portrait"><label>Table 15.</label><caption><p>Chaetotaxy of <italic><tp:taxon-name><tp:taxon-name-part taxon-name-part-type="genus" reg="Deutonura">Deutonura</tp:taxon-name-part> <tp:taxon-name-part taxon-name-part-type="species" reg="sengleti">sengleti</tp:taxon-name-part></tp:taxon-name></italic> sp. nov.: Postcephalic chaetotaxy.</p></caption><table id="TID0EEHAK" rules="all"><tbody><tr><th rowspan="1" colspan="1"/><th rowspan="1" colspan="4">Terga</th><th rowspan="1" colspan="5">Legs</th></tr><tr><th rowspan="1" colspan="1"/><th rowspan="1" colspan="1">
                    <abbrev xmlns:xlink="http://www.w3.org/1999/xlink" xlink:title="dorsointernal" id="ABBRID0E5TAK" xlink:type="simple">Di</abbrev>
                  </th><th rowspan="1" colspan="1">
                    <abbrev xmlns:xlink="http://www.w3.org/1999/xlink" xlink:title="dorsoexternal" id="ABBRID0EGUAK" xlink:type="simple">De</abbrev>
                  </th><th rowspan="1" colspan="1">
                    <abbrev xmlns:xlink="http://www.w3.org/1999/xlink" xlink:title="dorsolateral" id="ABBRID0EOUAK" xlink:type="simple">Dl</abbrev>
                  </th><th rowspan="1" colspan="1">L</th><th rowspan="1" colspan="1">
                    <abbrev xmlns:xlink="http://www.w3.org/1999/xlink" xlink:title="subcoxa 2" id="ABBRID0EZUAK" xlink:type="simple">Scx2</abbrev>
                  </th><th rowspan="1" colspan="1">
                    <abbrev xmlns:xlink="http://www.w3.org/1999/xlink" xlink:title="coxa" id="ABBRID0EBVAK" xlink:type="simple">Cx</abbrev>
                  </th><th rowspan="1" colspan="1">
                    <abbrev xmlns:xlink="http://www.w3.org/1999/xlink" xlink:title="trochanter" id="ABBRID0EJVAK" xlink:type="simple">Tr</abbrev>
                  </th><th rowspan="1" colspan="1">
                    <abbrev xmlns:xlink="http://www.w3.org/1999/xlink" xlink:title="femur" id="ABBRID0ERVAK" xlink:type="simple">Fe</abbrev>
                  </th><th rowspan="1" colspan="1">T</th></tr><tr><td rowspan="1" colspan="1"><abbrev xmlns:xlink="http://www.w3.org/1999/xlink" xlink:title="thorax" id="ABBRID0E4VAK" xlink:type="simple">Th</abbrev>. I</td><td rowspan="1" colspan="2">3</td><td rowspan="1" colspan="1">1</td><td rowspan="1" colspan="1">–</td><td rowspan="1" colspan="1">0</td><td rowspan="1" colspan="1">3</td><td rowspan="1" colspan="1">6</td><td rowspan="1" colspan="1">13</td><td rowspan="1" colspan="1">19</td></tr><tr><td rowspan="1" colspan="1"><abbrev xmlns:xlink="http://www.w3.org/1999/xlink" xlink:title="thorax" id="ABBRID0E5WAK" xlink:type="simple">Th</abbrev>. II</td><td rowspan="1" colspan="1">3</td><td rowspan="1" colspan="1">2+s</td><td rowspan="1" colspan="1">3+s+<abbrev xmlns:xlink="http://www.w3.org/1999/xlink" xlink:title="s-microchaeta" id="ABBRID0EMXAK" xlink:type="simple">ms</abbrev></td><td rowspan="1" colspan="1">3</td><td rowspan="1" colspan="1">2</td><td rowspan="1" colspan="1">7</td><td rowspan="1" colspan="1">6</td><td rowspan="1" colspan="1">12</td><td rowspan="1" colspan="1">19</td></tr><tr><td rowspan="1" colspan="1"><abbrev xmlns:xlink="http://www.w3.org/1999/xlink" xlink:title="thorax" id="ABBRID0EGYAK" xlink:type="simple">Th</abbrev>. III</td><td rowspan="1" colspan="1">3</td><td rowspan="1" colspan="1">3+s</td><td rowspan="1" colspan="1">3+s</td><td rowspan="1" colspan="1">3</td><td rowspan="1" colspan="1">2</td><td rowspan="1" colspan="1">8</td><td rowspan="1" colspan="1">6</td><td rowspan="1" colspan="1">11</td><td rowspan="1" colspan="1">18</td></tr><tr><td rowspan="1" colspan="5"/><td rowspan="1" colspan="5">Sterna</td></tr><tr><td rowspan="1" colspan="1"><abbrev xmlns:xlink="http://www.w3.org/1999/xlink" xlink:title="abdomen" id="ABBRID0ERZAK" xlink:type="simple">Abd</abbrev>. I</td><td rowspan="1" colspan="1">2</td><td rowspan="1" colspan="1">3+s</td><td rowspan="1" colspan="1">2</td><td rowspan="1" colspan="1">3</td><td rowspan="1" colspan="5"><abbrev xmlns:xlink="http://www.w3.org/1999/xlink" xlink:title="ventral tube" id="ABBRID0EF1AK" xlink:type="simple">VT</abbrev>: 4</td></tr><tr><td rowspan="1" colspan="1"><abbrev xmlns:xlink="http://www.w3.org/1999/xlink" xlink:title="abdomen" id="ABBRID0EO1AK" xlink:type="simple">Abd</abbrev>. II</td><td rowspan="1" colspan="1">2</td><td rowspan="1" colspan="1">3+s</td><td rowspan="1" colspan="1">2</td><td rowspan="1" colspan="1">3</td><td rowspan="1" colspan="5"><abbrev xmlns:xlink="http://www.w3.org/1999/xlink" xlink:title="ventroexternal" id="ABBRID0EC2AK" xlink:type="simple">Ve</abbrev>: 5; chaeta Ve1 present</td></tr><tr><td rowspan="1" colspan="1"><abbrev xmlns:xlink="http://www.w3.org/1999/xlink" xlink:title="abdomen" id="ABBRID0EL2AK" xlink:type="simple">Abd</abbrev>. III</td><td rowspan="1" colspan="1">2</td><td rowspan="1" colspan="1">3+s</td><td rowspan="1" colspan="1">2</td><td rowspan="1" colspan="1">3</td><td rowspan="1" colspan="5"><abbrev xmlns:xlink="http://www.w3.org/1999/xlink" xlink:title="ventroexternolateral" id="ABBRID0E62AK" xlink:type="simple">Vel</abbrev>: 4–5; <abbrev xmlns:xlink="http://www.w3.org/1999/xlink" xlink:title="furcal" id="ABBRID0ED3AK" xlink:type="simple">Fu</abbrev>: 5 me, 6 <abbrev xmlns:xlink="http://www.w3.org/1999/xlink" xlink:title="microchaeta" id="ABBRID0EH3AK" xlink:type="simple">mi</abbrev></td></tr><tr><td rowspan="1" colspan="1"><abbrev xmlns:xlink="http://www.w3.org/1999/xlink" xlink:title="abdomen" id="ABBRID0EP3AK" xlink:type="simple">Abd</abbrev>. IV</td><td rowspan="1" colspan="1">2</td><td rowspan="1" colspan="1">2+s</td><td rowspan="1" colspan="1">3</td><td rowspan="1" colspan="1">6</td><td rowspan="1" colspan="5"><abbrev xmlns:xlink="http://www.w3.org/1999/xlink" xlink:title="ventroexternolateral" id="ABBRID0ED4AK" xlink:type="simple">Vel</abbrev>: 4; <abbrev xmlns:xlink="http://www.w3.org/1999/xlink" xlink:title="ventroexternocentral" id="ABBRID0EH4AK" xlink:type="simple">Vec</abbrev>: 2; <abbrev xmlns:xlink="http://www.w3.org/1999/xlink" xlink:title="ventroexternointernal" id="ABBRID0EL4AK" xlink:type="simple">Vei</abbrev>: 2; <abbrev xmlns:xlink="http://www.w3.org/1999/xlink" xlink:title="ventrolateral" id="ABBRID0EP4AK" xlink:type="simple">Vl</abbrev>: 4</td></tr><tr><td rowspan="1" colspan="1"><abbrev xmlns:xlink="http://www.w3.org/1999/xlink" xlink:title="abdomen" id="ABBRID0EY4AK" xlink:type="simple">Abd</abbrev>. V</td><td rowspan="1" colspan="1">(3+3)</td><td rowspan="1" colspan="3">5+s</td><td rowspan="1" colspan="5"><abbrev xmlns:xlink="http://www.w3.org/1999/xlink" xlink:title="antegenital" id="ABBRID0EG5AK" xlink:type="simple">Ag</abbrev>: 3; <abbrev xmlns:xlink="http://www.w3.org/1999/xlink" xlink:title="ventrolateral" id="ABBRID0EK5AK" xlink:type="simple">Vl</abbrev>: 1, L‘: 1</td></tr><tr><td rowspan="1" colspan="1"><abbrev xmlns:xlink="http://www.w3.org/1999/xlink" xlink:title="abdomen" id="ABBRID0ET5AK" xlink:type="simple">Abd</abbrev>. VI</td><td rowspan="1" colspan="1"/><td rowspan="1" colspan="1">7</td><td rowspan="1" colspan="1"/><td rowspan="1" colspan="1"/><td rowspan="1" colspan="5"><abbrev xmlns:xlink="http://www.w3.org/1999/xlink" xlink:title="ventroexternal" id="ABBRID0EH6AK" xlink:type="simple">Ve</abbrev>: 14; <abbrev xmlns:xlink="http://www.w3.org/1999/xlink" xlink:title="chaetae of anal lobes" id="ABBRID0EL6AK" xlink:type="simple">An</abbrev>: 2 <abbrev xmlns:xlink="http://www.w3.org/1999/xlink" xlink:title="microchaeta" id="ABBRID0EP6AK" xlink:type="simple">mi</abbrev></td></tr></tbody></table></table-wrap></tp:treatment-sec><tp:treatment-sec sec-type="remarks" id="SECID0ES6AK"><title>Remarks.</title><p>The new species runs in the most recent key to <italic><tp:taxon-name><tp:taxon-name-part taxon-name-part-type="genus" reg="Deutonura">Deutonura</tp:taxon-name-part></tp:taxon-name></italic> species (<xref ref-type="bibr" rid="B22">Deharveng et al. 2015</xref>) to <italic><tp:taxon-name><tp:taxon-name-part taxon-name-part-type="genus" reg="Deutonura">D.</tp:taxon-name-part> <tp:taxon-name-part taxon-name-part-type="species" reg="caerulescens">caerulescens</tp:taxon-name-part></tp:taxon-name></italic> Deharveng, 1982 from France (<xref ref-type="bibr" rid="B16">Deharveng 1982</xref>). However, these species differ in the number of chaetae (L+<abbrev xmlns:xlink="http://www.w3.org/1999/xlink" xlink:title="subocular" id="ABBRID0ESABK" xlink:type="simple">So</abbrev>) on the head (in <italic><tp:taxon-name><tp:taxon-name-part taxon-name-part-type="genus" reg="Deutonura"/><tp:taxon-name-part taxon-name-part-type="species" reg="sengleti">sengleti</tp:taxon-name-part></tp:taxon-name></italic>, 8, in <italic><tp:taxon-name><tp:taxon-name-part taxon-name-part-type="genus" reg="Deutonura"/><tp:taxon-name-part taxon-name-part-type="species" reg="caerulescens">caerulescens</tp:taxon-name-part></tp:taxon-name></italic>, 9–10), the presence of microchaetae on furca rudimentary (in <italic><tp:taxon-name><tp:taxon-name-part taxon-name-part-type="genus" reg="Deutonura"/><tp:taxon-name-part taxon-name-part-type="species" reg="sengleti">sengleti</tp:taxon-name-part></tp:taxon-name></italic>, present, in <italic><tp:taxon-name><tp:taxon-name-part taxon-name-part-type="genus" reg="Deutonura"/><tp:taxon-name-part taxon-name-part-type="species" reg="caerulescens">caerulescens</tp:taxon-name-part></tp:taxon-name></italic>, absent), the number of chaetae L on <abbrev xmlns:xlink="http://www.w3.org/1999/xlink" xlink:title="abdomen" id="ABBRID0E5BBK" xlink:type="simple">Abd</abbrev>. III and IV (in <italic><tp:taxon-name><tp:taxon-name-part taxon-name-part-type="genus" reg="Deutonura"/><tp:taxon-name-part taxon-name-part-type="species" reg="sengleti">sengleti</tp:taxon-name-part></tp:taxon-name></italic>, 3 and 6 chaetae, in <italic><tp:taxon-name><tp:taxon-name-part taxon-name-part-type="genus" reg="Deutonura"/><tp:taxon-name-part taxon-name-part-type="species" reg="caerulescens">caerulescens</tp:taxon-name-part></tp:taxon-name></italic>, 4 and 8 chaetae), the number of chaetae on tubercle (<abbrev xmlns:xlink="http://www.w3.org/1999/xlink" xlink:title="dorsoexternal" id="ABBRID0EWCBK" xlink:type="simple">De</abbrev>+<abbrev xmlns:xlink="http://www.w3.org/1999/xlink" xlink:title="dorsolateral" id="ABBRID0E1CBK" xlink:type="simple">Dl</abbrev>+L) of <abbrev xmlns:xlink="http://www.w3.org/1999/xlink" xlink:title="abdomen" id="ABBRID0E5CBK" xlink:type="simple">Abd</abbrev>. V (in <italic><tp:taxon-name><tp:taxon-name-part taxon-name-part-type="genus" reg="Deutonura"/><tp:taxon-name-part taxon-name-part-type="species" reg="sengleti">sengleti</tp:taxon-name-part></tp:taxon-name></italic>, 5+s, in <italic><tp:taxon-name><tp:taxon-name-part taxon-name-part-type="genus" reg="Deutonura"/><tp:taxon-name-part taxon-name-part-type="species" reg="caerulescens">caerulescens</tp:taxon-name-part></tp:taxon-name></italic>, 7+s) and ratio of chaetae Di1:Di2:Di3 on <abbrev xmlns:xlink="http://www.w3.org/1999/xlink" xlink:title="abdomen" id="ABBRID0EWDBK" xlink:type="simple">Abd</abbrev>. V (in <italic><tp:taxon-name><tp:taxon-name-part taxon-name-part-type="genus" reg="Deutonura"/><tp:taxon-name-part taxon-name-part-type="species" reg="sengleti">sengleti</tp:taxon-name-part></tp:taxon-name></italic>, 1:4:16, in <italic><tp:taxon-name><tp:taxon-name-part taxon-name-part-type="genus" reg="Deutonura"/><tp:taxon-name-part taxon-name-part-type="species" reg="caerulescens">caerulescens</tp:taxon-name-part></tp:taxon-name></italic>, 1:2:4 <abbrev xmlns:xlink="http://www.w3.org/1999/xlink" xlink:title="organite of Ant. IV" id="ABBRID0EOEBK" xlink:type="simple">or</abbrev> 1:3:7).</p></tp:treatment-sec><ref-list><ref id="B22"><mixed-citation xmlns:xlink="http://www.w3.org/1999/xlink" xlink:type="simple"><person-group><name name-style="western"><surname>Deharveng</surname><given-names>L</given-names></name><name name-style="western"><surname>Mouloud</surname><given-names>SA</given-names></name><name name-style="western"><surname>Bedos</surname><given-names>A</given-names></name></person-group> (<year>2015</year>) <article-title>A new species of <italic><tp:taxon-name><tp:taxon-name-part taxon-name-part-type="genus">Deutonura</tp:taxon-name-part></tp:taxon-name></italic> (<tp:taxon-name><tp:taxon-name-part taxon-name-part-type="order">Collembola</tp:taxon-name-part></tp:taxon-name>: <tp:taxon-name><tp:taxon-name-part taxon-name-part-type="family">Neanuridae</tp:taxon-name-part></tp:taxon-name>: <tp:taxon-name><tp:taxon-name-part taxon-name-part-type="subfamily">Neanurinae</tp:taxon-name-part></tp:taxon-name>) from Algeria, with revised diagnosis of the genus and key to the western Palearctic species.</article-title><source>Zootaxa</source><volume>4000</volume>(<issue>4</issue>): <fpage>464</fpage>–<lpage>472</lpage>. <ext-link xlink:type="simple" ext-link-type="doi" xlink:href="10.11646/zootaxa.4000.4.5">https://doi.org/10.11646/zootaxa.4000.4.5</ext-link></mixed-citation></ref><ref id="B16"><mixed-citation xmlns:xlink="http://www.w3.org/1999/xlink" xlink:type="simple"><person-group><name name-style="western"><surname>Deharveng</surname><given-names>L</given-names></name></person-group> (<year>1982</year>) <article-title>Contribution à l’étude des <italic><tp:taxon-name><tp:taxon-name-part taxon-name-part-type="genus">Deutonura</tp:taxon-name-part></tp:taxon-name></italic> du groupe <italic>phlegraea</italic>.</article-title><source>Travaux de Laboratoire d’Écobiologie des A rthropodes Édaphiques, Toulouse</source><volume>3</volume>(<issue>2</issue>): <fpage>1</fpage>–<lpage>20</lpage>.</mixed-citation></ref></ref-list></tp:taxon-treatment>
