# Supplementary material for: Contribution to the knowledge of Neanurinae of north-western Iran with description of seven new species (Collembola, Neanuridae)
Source: Zookeys. 2020 Nov 12;992:105–38. doi: 10.3897/zookeys.992.56921 (PMC7677293; doi:10.3897/zookeys.992.56921)
Supplement: XML Treatment for Deutonura iranica [file zookeys.992.56921-treatment6.xml]

<!DOCTYPE tp:taxon-treatment
  PUBLIC "-//TaxonX//DTD Taxonomic Treatment Publishing DTD v0 20100105//EN" "tax-treatment-NSO.dtd">
<tp:taxon-treatment xmlns:tp="http://www.plazi.org/taxpub"><tp:treatment-meta><kwd-group><label>Taxon classification</label><kwd><named-content xmlns:xlink="http://www.w3.org/1999/xlink" content-type="kingdom">Animalia</named-content></kwd><kwd><named-content xmlns:xlink="http://www.w3.org/1999/xlink" content-type="order">Poduromorpha</named-content></kwd><kwd><named-content xmlns:xlink="http://www.w3.org/1999/xlink" content-type="family">Neanuridae</named-content></kwd></kwd-group><mixed-citation publication-type="journal"><person-group><name><surname>Smolis</surname><given-names>Adrian</given-names></name><name><surname>Skarżyński</surname><given-names>Dariusz</given-names></name></person-group><article-title>Contribution to the knowledge of <tp:taxon-name><tp:taxon-name-part taxon-name-part-type="subfamily">Neanurinae</tp:taxon-name-part></tp:taxon-name> of north-western Iran with description of seven new species (<tp:taxon-name><tp:taxon-name-part taxon-name-part-type="order">Collembola</tp:taxon-name-part></tp:taxon-name>, <tp:taxon-name><tp:taxon-name-part taxon-name-part-type="family">Neanuridae</tp:taxon-name-part></tp:taxon-name>)</article-title><source>Zookeys</source><day>12</day><month>11</month><year>2020</year><volume>992</volume><fpage>105</fpage><lpage>138</lpage><pub-id pub-id-type="doi">10.3897/zookeys.992.56921</pub-id></mixed-citation></tp:treatment-meta><tp:nomenclature><tp:taxon-name><object-id xmlns:xlink="http://www.w3.org/1999/xlink" content-type="arpha" xlink:type="simple">0B499BA7-1D6A-5DAB-B3F3-228F3DEF02B8</object-id>
            <tp:taxon-name-part taxon-name-part-type="genus" reg="Deutonura">Deutonura</tp:taxon-name-part>
            <tp:taxon-name-part taxon-name-part-type="species" reg="iranica">iranica</tp:taxon-name-part>
            <object-id xmlns:xlink="http://www.w3.org/1999/xlink" content-type="zoobank" xlink:type="simple">http://zoobank.org/A3E5E3DA-122E-4C11-888D-CF1265288184</object-id>
          </tp:taxon-name><tp:taxon-status xmlns:xlink="http://www.w3.org/1999/xlink" xlink:type="simple">sp. nov.</tp:taxon-status><xref ref-type="fig" rid="F6">Figs 62–71</xref><xref ref-type="table" rid="T16">, Table 16</xref><xref ref-type="table" rid="T17">, 17</xref><xref ref-type="table" rid="T18">, 18</xref></tp:nomenclature><tp:treatment-sec sec-type="type material" id="SECID0EKGBK"><title>Type material.</title><p><bold><italic>Holotype</italic></bold>: juvenile (second instar) on slide, Iran, West Azerbaijan Province, Choj (<named-content xmlns:xlink="http://www.w3.org/1999/xlink" content-type="dwc:verbatimCoordinates" xlink:type="simple"><named-content content-type="geo-json" specific-use="{&#34;type&#34;:&#34;Point&#34;,&#34;coordinates&#34;:[45.033333,38.616667]}" id="NCID0EYGBK" xlink:type="simple">38°37'N, 45°02'E</named-content></named-content>), 1.VI.1975, leg. A. Senglet, sample 7503.</p></tp:treatment-sec><tp:treatment-sec sec-type="etymology" id="SECID0E4GBK"><title>Etymology.</title><p>The species name refers to the country of its collecting.</p></tp:treatment-sec><tp:treatment-sec sec-type="diagnosis" id="SECID0ECHBK"><title>Diagnosis.</title><p>Habitus typical of the genus <italic><tp:taxon-name><tp:taxon-name-part taxon-name-part-type="genus" reg="Deutonura">Deutonura</tp:taxon-name-part></tp:taxon-name></italic>. Dorsal tubercles present and well developed. 2+2 large pigmented eyes. Buccal cone relatively long and narrow, labrum without ogival sclerifications. Head without chaetae O, So2, L2 and L3. Tubercles <abbrev xmlns:xlink="http://www.w3.org/1999/xlink" xlink:title="clypeal" id="ABBRID0EPHBK" xlink:type="simple">Cl</abbrev> and <abbrev xmlns:xlink="http://www.w3.org/1999/xlink" xlink:title="antenno-frontal" id="ABBRID0ETHBK" xlink:type="simple">Af</abbrev> separate. No granular area between chaetae A and B on head. Tubercles <abbrev xmlns:xlink="http://www.w3.org/1999/xlink" xlink:title="dorsoexternal" id="ABBRID0EXHBK" xlink:type="simple">De</abbrev> on <abbrev xmlns:xlink="http://www.w3.org/1999/xlink" xlink:title="thorax" id="ABBRID0E2HBK" xlink:type="simple">Th</abbrev>. II and III with 3 and 4 chaetae, respectively. Tubercles <abbrev xmlns:xlink="http://www.w3.org/1999/xlink" xlink:title="dorsointernal" id="ABBRID0E6HBK" xlink:type="simple">Di</abbrev> on <abbrev xmlns:xlink="http://www.w3.org/1999/xlink" xlink:title="abdomen" id="ABBRID0EDIBK" xlink:type="simple">Abd</abbrev>. V bilobed. Cryptopygy strongly developed.</p></tp:treatment-sec><tp:treatment-sec sec-type="description" id="SECID0EHIBK"><title>Description.</title><p>General. Body length (without antennae): holotype: 1.05 mm. Colour of the body white. 2+2 large black eyes, in a typical arrangement for the genus (Fig. <xref ref-type="fig" rid="F6">63</xref>).</p><fig id="F6" position="float" orientation="portrait"><object-id xmlns:xlink="http://www.w3.org/1999/xlink" content-type="doi" xlink:type="simple">10.3897/zookeys.992.56921.figures62-71</object-id><object-id xmlns:xlink="http://www.w3.org/1999/xlink" content-type="arpha" xlink:type="simple">AAD04231-1683-5001-9B54-4C83421A5713</object-id><label>Figures 62–71.</label><caption><p><italic><tp:taxon-name><tp:taxon-name-part taxon-name-part-type="genus" reg="Deutonura">Deutonura</tp:taxon-name-part> <tp:taxon-name-part taxon-name-part-type="species" reg="iranica">iranica</tp:taxon-name-part></tp:taxon-name></italic> sp. nov.: <bold>62</bold> chaetotaxy and ventral sclerifications of labrum <bold>63</bold> chaetotaxy of head and <abbrev xmlns:xlink="http://www.w3.org/1999/xlink" xlink:title="thorax" id="ABBRID0EIJBK" xlink:type="simple">Th</abbrev>. (holotype), dorsolateral view <bold>64</bold> dorsal chaetotaxy of <abbrev xmlns:xlink="http://www.w3.org/1999/xlink" xlink:title="antenna" id="ABBRID0EOJBK" xlink:type="simple">Ant</abbrev>. III–IV <bold>65</bold> ventral chaetotaxy of <abbrev xmlns:xlink="http://www.w3.org/1999/xlink" xlink:title="antenna" id="ABBRID0EUJBK" xlink:type="simple">Ant</abbrev>. III–IV <bold>66</bold> chaetotaxy of tubercles L of <abbrev xmlns:xlink="http://www.w3.org/1999/xlink" xlink:title="abdomen" id="ABBRID0E1JBK" xlink:type="simple">Abd</abbrev>. III–IV, ventral view <bold>67</bold> chaetotaxy of labium and group <abbrev xmlns:xlink="http://www.w3.org/1999/xlink" xlink:title="ventrointernal" id="ABBRID0EAKBK" xlink:type="simple">Vi</abbrev><bold>68</bold> dorsal chaetotaxy of <abbrev xmlns:xlink="http://www.w3.org/1999/xlink" xlink:title="abdomen" id="ABBRID0EGKBK" xlink:type="simple">Abd</abbrev>. III–VI (holotype) <bold>69</bold> chaeta Di1 of <abbrev xmlns:xlink="http://www.w3.org/1999/xlink" xlink:title="abdomen" id="ABBRID0EMKBK" xlink:type="simple">Abd</abbrev>. V <bold>70</bold> chaeta Di2 of <abbrev xmlns:xlink="http://www.w3.org/1999/xlink" xlink:title="abdomen" id="ABBRID0ESKBK" xlink:type="simple">Abd</abbrev>. V <bold>71</bold> sensillum of <abbrev xmlns:xlink="http://www.w3.org/1999/xlink" xlink:title="abdomen" id="ABBRID0EYKBK" xlink:type="simple">Abd</abbrev>. V.</p></caption><graphic xmlns:xlink="http://www.w3.org/1999/xlink" xlink:href="zookeys-992-105-g006.jpg" position="float" orientation="portrait" xlink:type="simple" id="oo_474886.jpg"><uri content-type="original_file" xlink:type="simple">https://binary.pensoft.net/fig/474886</uri></graphic></fig><p>Chaetal morphology. Dorsal ordinary chaetae of five types: long macrochaetae (<abbrev xmlns:xlink="http://www.w3.org/1999/xlink" xlink:title="long macrochaeta" id="ABBRID0EDLBK" xlink:type="simple">Ml</abbrev>), short macrochaetae (<abbrev xmlns:xlink="http://www.w3.org/1999/xlink" xlink:title="short macrochaeta" id="ABBRID0EHLBK" xlink:type="simple">Mc</abbrev>), very short macrochaetae (<abbrev xmlns:xlink="http://www.w3.org/1999/xlink" xlink:title="very short macrochaeta" id="ABBRID0ELLBK" xlink:type="simple">Mcc</abbrev>), mesochaetae and microchaetae. Long macrochaetae relatively thin, arc-like <abbrev xmlns:xlink="http://www.w3.org/1999/xlink" xlink:title="organite of Ant. IV" id="ABBRID0EPLBK" xlink:type="simple">or</abbrev> straight, narrowly sheathed, feebly serrated, apically sharply pointed (Figs <xref ref-type="fig" rid="F6">63</xref>, <xref ref-type="fig" rid="F6">68–70</xref>). Macrochaetae <abbrev xmlns:xlink="http://www.w3.org/1999/xlink" xlink:title="short macrochaeta" id="ABBRID0E2LBK" xlink:type="simple">Mc</abbrev> and <abbrev xmlns:xlink="http://www.w3.org/1999/xlink" xlink:title="very short macrochaeta" id="ABBRID0E6LBK" xlink:type="simple">Mcc</abbrev> morphologically similar to long macrochaetae, but much shorter (Figs <xref ref-type="fig" rid="F6">63</xref>, <xref ref-type="fig" rid="F6">68</xref>). Mesochaetae similar to ventral chaetae, thin, smooth and pointed. Microchaetae similar to mesochaetae, but clearly shorter. S-chaetae of terga thin, smooth and short, shorter than nearby macrochaetae (Figs <xref ref-type="fig" rid="F6">63</xref>, <xref ref-type="fig" rid="F6">68</xref>, <xref ref-type="fig" rid="F6">71</xref>).</p><table-wrap id="T16" position="float" orientation="portrait"><label>Table 16.</label><caption><p>Chaetotaxy of <italic><tp:taxon-name><tp:taxon-name-part taxon-name-part-type="genus" reg="Deutonura">Deutonura</tp:taxon-name-part> <tp:taxon-name-part taxon-name-part-type="species" reg="iranica">iranica</tp:taxon-name-part></tp:taxon-name></italic> sp. nov.: Cephalic chaetotaxy–dorsal side.</p></caption><table id="TID0E1UAK" rules="all"><tbody><tr><td rowspan="1" colspan="1">
                    <bold>Tubercle</bold>
                  </td><td rowspan="1" colspan="1">
                    <bold>Number of chaetae</bold>
                  </td><td rowspan="1" colspan="1">
                    <bold>Types of chaetae</bold>
                  </td><td rowspan="1" colspan="1">
                    <bold>Names of chaetae</bold>
                  </td></tr><tr><td rowspan="2" colspan="1">
                    <abbrev xmlns:xlink="http://www.w3.org/1999/xlink" xlink:title="clypeal" id="ABBRID0ENOBK" xlink:type="simple">Cl</abbrev>
                  </td><td rowspan="2" colspan="1">4</td><td rowspan="1" colspan="1">M</td><td rowspan="1" colspan="1">F</td></tr><tr><td rowspan="1" colspan="1">
                    <abbrev xmlns:xlink="http://www.w3.org/1999/xlink" xlink:title="short macrochaeta" id="ABBRID0E6OBK" xlink:type="simple">Mc</abbrev>
                  </td><td rowspan="1" colspan="1">G</td></tr><tr><td rowspan="3" colspan="1">
                    <abbrev xmlns:xlink="http://www.w3.org/1999/xlink" xlink:title="antenno-frontal" id="ABBRID0ELPBK" xlink:type="simple">Af</abbrev>
                  </td><td rowspan="3" colspan="1">10</td><td rowspan="1" colspan="1">
                    <abbrev xmlns:xlink="http://www.w3.org/1999/xlink" xlink:title="long macrochaeta" id="ABBRID0EWPBK" xlink:type="simple">Ml</abbrev>
                  </td><td rowspan="1" colspan="1">B</td></tr><tr><td rowspan="1" colspan="1">
                    <abbrev xmlns:xlink="http://www.w3.org/1999/xlink" xlink:title="short macrochaeta" id="ABBRID0ECQBK" xlink:type="simple">Mc</abbrev>
                  </td><td rowspan="1" colspan="1">A, E</td></tr><tr><td rowspan="1" colspan="1">
                    <abbrev xmlns:xlink="http://www.w3.org/1999/xlink" xlink:title="very short macrochaeta" id="ABBRID0EOQBK" xlink:type="simple">Mcc</abbrev>
                  </td><td rowspan="1" colspan="1">C, D</td></tr><tr><td rowspan="3" colspan="1">
                    <abbrev xmlns:xlink="http://www.w3.org/1999/xlink" xlink:title="ocular" id="ABBRID0E1QBK" xlink:type="simple">Oc</abbrev>
                  </td><td rowspan="3" colspan="1">3</td><td rowspan="1" colspan="1">
                    <abbrev xmlns:xlink="http://www.w3.org/1999/xlink" xlink:title="long macrochaeta" id="ABBRID0EFRBK" xlink:type="simple">Ml</abbrev>
                  </td><td rowspan="1" colspan="1">Ocm</td></tr><tr><td rowspan="1" colspan="1">
                    <abbrev xmlns:xlink="http://www.w3.org/1999/xlink" xlink:title="short macrochaeta" id="ABBRID0ERRBK" xlink:type="simple">Mc</abbrev>
                  </td><td rowspan="1" colspan="1">Ocp</td></tr><tr><td rowspan="1" colspan="1">
                    <abbrev xmlns:xlink="http://www.w3.org/1999/xlink" xlink:title="microchaeta" id="ABBRID0E4RBK" xlink:type="simple">mi</abbrev>
                  </td><td rowspan="1" colspan="1">Oca</td></tr><tr><td rowspan="2" colspan="1">(<abbrev xmlns:xlink="http://www.w3.org/1999/xlink" xlink:title="dorsointernal" id="ABBRID0EJSBK" xlink:type="simple">Di</abbrev>+<abbrev xmlns:xlink="http://www.w3.org/1999/xlink" xlink:title="dorsoexternal" id="ABBRID0ENSBK" xlink:type="simple">De</abbrev>)</td><td rowspan="2" colspan="1">4</td><td rowspan="1" colspan="1">
                    <abbrev xmlns:xlink="http://www.w3.org/1999/xlink" xlink:title="long macrochaeta" id="ABBRID0EYSBK" xlink:type="simple">Ml</abbrev>
                  </td><td rowspan="1" colspan="1">Di1, De1</td></tr><tr><td rowspan="1" colspan="1">
                    <abbrev xmlns:xlink="http://www.w3.org/1999/xlink" xlink:title="very short macrochaeta" id="ABBRID0EETBK" xlink:type="simple">Mcc</abbrev>
                  </td><td rowspan="1" colspan="1">Di2, De2</td></tr><tr><td rowspan="3" colspan="1">
                    <abbrev xmlns:xlink="http://www.w3.org/1999/xlink" xlink:title="dorsolateral" id="ABBRID0EQTBK" xlink:type="simple">Dl</abbrev>
                  </td><td rowspan="3" colspan="1">6</td><td rowspan="1" colspan="1">
                    <abbrev xmlns:xlink="http://www.w3.org/1999/xlink" xlink:title="long macrochaeta" id="ABBRID0E2TBK" xlink:type="simple">Ml</abbrev>
                  </td><td rowspan="1" colspan="1">Dl5, Dl1</td></tr><tr><td rowspan="1" colspan="1">
                    <abbrev xmlns:xlink="http://www.w3.org/1999/xlink" xlink:title="short macrochaeta" id="ABBRID0EHUBK" xlink:type="simple">Mc</abbrev>
                  </td><td rowspan="1" colspan="1">Dl3, Dl4</td></tr><tr><td rowspan="1" colspan="1">
                    <abbrev xmlns:xlink="http://www.w3.org/1999/xlink" xlink:title="very short macrochaeta" id="ABBRID0ETUBK" xlink:type="simple">Mcc</abbrev>
                  </td><td rowspan="1" colspan="1">Dl2, Dl6</td></tr><tr><td rowspan="2" colspan="1">(L+<abbrev xmlns:xlink="http://www.w3.org/1999/xlink" xlink:title="subocular" id="ABBRID0E6UBK" xlink:type="simple">So</abbrev>)</td><td rowspan="2" colspan="1">7</td><td rowspan="1" colspan="1">
                    <abbrev xmlns:xlink="http://www.w3.org/1999/xlink" xlink:title="long macrochaeta" id="ABBRID0EKVBK" xlink:type="simple">Ml</abbrev>
                  </td><td rowspan="1" colspan="1">L1, L4, So1</td></tr><tr><td rowspan="1" colspan="1">me</td><td rowspan="1" colspan="1">So3–6</td></tr></tbody></table></table-wrap><p>Antennae. Typical of the genus. Dorsal chaetotaxy of <abbrev xmlns:xlink="http://www.w3.org/1999/xlink" xlink:title="antenna" id="ABBRID0E1VBK" xlink:type="simple">Ant</abbrev>. III–IV as in Fig. <xref ref-type="fig" rid="F6">64</xref> and Table <xref ref-type="table" rid="T17">17</xref>. S-chaetae of <abbrev xmlns:xlink="http://www.w3.org/1999/xlink" xlink:title="antenna" id="ABBRID0EGWBK" xlink:type="simple">Ant</abbrev>. IV long and relatively thin, S3 notably longer than others, sensillum sgd of medium size and straight (Fig. <xref ref-type="fig" rid="F6">64</xref>). Apical vesicle distinct, trilobate. Ventral chaetotaxy of <abbrev xmlns:xlink="http://www.w3.org/1999/xlink" xlink:title="antenna" id="ABBRID0EOWBK" xlink:type="simple">Ant</abbrev>. III–IV as in Fig. <xref ref-type="fig" rid="F6">65</xref> and Table <xref ref-type="table" rid="T17">17</xref>.</p><table-wrap id="T17" position="float" orientation="portrait"><label>Table 17.</label><caption><p>Chaetotaxy of <italic><tp:taxon-name><tp:taxon-name-part taxon-name-part-type="genus" reg="Deutonura">Deutonura</tp:taxon-name-part> <tp:taxon-name-part taxon-name-part-type="species" reg="iranica">iranica</tp:taxon-name-part></tp:taxon-name></italic> sp. nov.: Chaetotaxy of antennae.</p></caption><table id="TID0EF4AK" rules="all"><tbody><tr><th rowspan="1" colspan="1">Segment, Group</th><th rowspan="1" colspan="1">Number of chaetae</th><th rowspan="1" colspan="1">Segment, Group</th><th rowspan="1" colspan="1">Number of chaetae II instar</th></tr><tr><td rowspan="1" colspan="1">I</td><td rowspan="1" colspan="1">7</td><td rowspan="3" colspan="1">IV</td><td rowspan="3" colspan="1"><abbrev xmlns:xlink="http://www.w3.org/1999/xlink" xlink:title="organite of Ant. IV" id="ABBRID0ENYBK" xlink:type="simple">or</abbrev>, 8 S, i, 10 <abbrev xmlns:xlink="http://www.w3.org/1999/xlink" xlink:title="cylindrical s-chaetae on Ant. IV (“soies mousses”)" id="ABBRID0ERYBK" xlink:type="simple">mou</abbrev>, 4 <abbrev xmlns:xlink="http://www.w3.org/1999/xlink" xlink:title="border s-chaeta on Ant. IV" id="ABBRID0EVYBK" xlink:type="simple">brs</abbrev>, 2 <abbrev xmlns:xlink="http://www.w3.org/1999/xlink" xlink:title="ordinary chaetae on ventral Ant. IV" id="ABBRID0EZYBK" xlink:type="simple">iv</abbrev></td></tr><tr><td rowspan="1" colspan="1">II</td><td rowspan="1" colspan="1">12</td></tr><tr><td rowspan="1" colspan="1">III</td><td rowspan="1" colspan="1">5 sensilla AO III</td></tr><tr><td rowspan="1" colspan="1">
                    <abbrev xmlns:xlink="http://www.w3.org/1999/xlink" xlink:title="ventroexternal" id="ABBRID0EPZBK" xlink:type="simple">ve</abbrev>
                  </td><td rowspan="1" colspan="1">5</td><td rowspan="1" colspan="1">ap</td><td rowspan="1" colspan="1">8 bs, 5 <abbrev xmlns:xlink="http://www.w3.org/1999/xlink" xlink:title="microchaetae on Ant. IV" id="ABBRID0E4ZBK" xlink:type="simple">miA</abbrev></td></tr><tr><td rowspan="1" colspan="1">vc</td><td rowspan="1" colspan="1">4</td><td rowspan="1" colspan="1">ca</td><td rowspan="1" colspan="1">2 bs, 3 <abbrev xmlns:xlink="http://www.w3.org/1999/xlink" xlink:title="microchaetae on Ant. IV" id="ABBRID0EO1BK" xlink:type="simple">miA</abbrev></td></tr><tr><td rowspan="1" colspan="1">
                    <abbrev xmlns:xlink="http://www.w3.org/1999/xlink" xlink:title="ventrointernal" id="ABBRID0EW1BK" xlink:type="simple">vi</abbrev>
                  </td><td rowspan="1" colspan="1">4</td><td rowspan="1" colspan="1">cm</td><td rowspan="1" colspan="1">3 bs, 1 <abbrev xmlns:xlink="http://www.w3.org/1999/xlink" xlink:title="microchaetae on Ant. IV" id="ABBRID0EE2BK" xlink:type="simple">miA</abbrev></td></tr><tr><td rowspan="1" colspan="1">d</td><td rowspan="1" colspan="1">5</td><td rowspan="1" colspan="1">cp</td><td rowspan="1" colspan="1">8 <abbrev xmlns:xlink="http://www.w3.org/1999/xlink" xlink:title="microchaetae on Ant. IV" id="ABBRID0EV2BK" xlink:type="simple">miA</abbrev>, 1 <abbrev xmlns:xlink="http://www.w3.org/1999/xlink" xlink:title="border s-chaeta on Ant. IV" id="ABBRID0EZ2BK" xlink:type="simple">brs</abbrev></td></tr></tbody></table></table-wrap><p>Mouthparts. Buccal cone relatively long and narrow, labral sclerifications nonogival (Figs <xref ref-type="fig" rid="F6">62</xref>, <xref ref-type="fig" rid="F6">67</xref>). Labrum chaetotaxy: 4/2, 4 (Fig. <xref ref-type="fig" rid="F6">62</xref>). Labium with four basal, three distal and four lateral chaetae, papillae x absent (Fig. <xref ref-type="fig" rid="F6">67</xref>). Maxilla styliform mandible thin and tridentate.</p><p>Dorsal chaetotaxy and tubercles. Head without granular area between chaetae A and B. Elementary tubercles DE and EE on head present (Fig. <xref ref-type="fig" rid="F6">63</xref>). Head without chaetae O, L2, L3 and So2. Chaetae C as <abbrev xmlns:xlink="http://www.w3.org/1999/xlink" xlink:title="very short macrochaeta" id="ABBRID0EU3BK" xlink:type="simple">Mcc</abbrev>. Chaetae Ocp notably shorter than Ocm. Chaetae De2 on head as <abbrev xmlns:xlink="http://www.w3.org/1999/xlink" xlink:title="very short macrochaeta" id="ABBRID0EY3BK" xlink:type="simple">Mcc</abbrev> (Fig. <xref ref-type="fig" rid="F6">63</xref>). <abbrev xmlns:xlink="http://www.w3.org/1999/xlink" xlink:title="thorax" id="ABBRID0EA4BK" xlink:type="simple">Th</abbrev>. I with tubercles <abbrev xmlns:xlink="http://www.w3.org/1999/xlink" xlink:title="dorsointernal" id="ABBRID0EE4BK" xlink:type="simple">Di</abbrev> and <abbrev xmlns:xlink="http://www.w3.org/1999/xlink" xlink:title="dorsoexternal" id="ABBRID0EI4BK" xlink:type="simple">De</abbrev> not fused. Chaetae Di3 on <abbrev xmlns:xlink="http://www.w3.org/1999/xlink" xlink:title="thorax" id="ABBRID0EM4BK" xlink:type="simple">Th</abbrev>. II–III connected with tubercle <abbrev xmlns:xlink="http://www.w3.org/1999/xlink" xlink:title="dorsointernal" id="ABBRID0EQ4BK" xlink:type="simple">Di</abbrev>. On <abbrev xmlns:xlink="http://www.w3.org/1999/xlink" xlink:title="thorax" id="ABBRID0EU4BK" xlink:type="simple">Th</abbrev>. III, chaetae De2 slightly longer than De3 (Fig. <xref ref-type="fig" rid="F6">63</xref>). On <abbrev xmlns:xlink="http://www.w3.org/1999/xlink" xlink:title="abdomen" id="ABBRID0E34BK" xlink:type="simple">Abd</abbrev>. I–III, chaetae De2 longer than De3 (Fig. <xref ref-type="fig" rid="F6">68</xref>). Cryptopygy present and strongly developed, <abbrev xmlns:xlink="http://www.w3.org/1999/xlink" xlink:title="abdomen" id="ABBRID0EE5BK" xlink:type="simple">Abd</abbrev>. VI invisible from above (Fig. <xref ref-type="fig" rid="F6">68</xref>).</p><p>Ventral chaetotaxy. On head, groups <abbrev xmlns:xlink="http://www.w3.org/1999/xlink" xlink:title="ventroexternoanterior" id="ABBRID0EO5BK" xlink:type="simple">Vea</abbrev>, <abbrev xmlns:xlink="http://www.w3.org/1999/xlink" xlink:title="ventroexternomedial" id="ABBRID0ES5BK" xlink:type="simple">Vem</abbrev> and <abbrev xmlns:xlink="http://www.w3.org/1999/xlink" xlink:title="ventroexternoposterior" id="ABBRID0EW5BK" xlink:type="simple">Vep</abbrev> with 4, 3 and 4 chaetae, respectively. Group <abbrev xmlns:xlink="http://www.w3.org/1999/xlink" xlink:title="ventrointernal" id="ABBRID0E15BK" xlink:type="simple">Vi</abbrev> on head with 6 chaetae (Fig. <xref ref-type="fig" rid="F6">67</xref>). Tubercles L on <abbrev xmlns:xlink="http://www.w3.org/1999/xlink" xlink:title="abdomen" id="ABBRID0EC6BK" xlink:type="simple">Abd</abbrev>. III and IV with 4 and 6 chaetae, respectively (Fig. <xref ref-type="fig" rid="F6">66</xref>). On <abbrev xmlns:xlink="http://www.w3.org/1999/xlink" xlink:title="abdomen" id="ABBRID0EK6BK" xlink:type="simple">Abd</abbrev>. IV, furca rudimentary without microchaetae. On <abbrev xmlns:xlink="http://www.w3.org/1999/xlink" xlink:title="abdomen" id="ABBRID0EO6BK" xlink:type="simple">Abd</abbrev>. V, chaetae <abbrev xmlns:xlink="http://www.w3.org/1999/xlink" xlink:title="ventrolateral" id="ABBRID0ES6BK" xlink:type="simple">Vl</abbrev> and L’ present.</p><p>Legs. Chaetotaxy of legs as in Table <xref ref-type="table" rid="T18">18</xref>. Claw without internal tooth. On tibiotarsi, chaeta M present and chaetae <abbrev xmlns:xlink="http://www.w3.org/1999/xlink" xlink:title="ordinary chaetae on tibiotarsi" id="ABBRID0E36BK" xlink:type="simple">B4</abbrev> and <abbrev xmlns:xlink="http://www.w3.org/1999/xlink" xlink:title="ordinary chaetae on tibiotarsi" id="ABBRID0EAACK" xlink:type="simple">B5</abbrev> of medium size and pointed.</p><table-wrap id="T18" position="float" orientation="portrait"><label>Table 18.</label><caption><p>Chaetotaxy of <italic><tp:taxon-name><tp:taxon-name-part taxon-name-part-type="genus" reg="Deutonura">Deutonura</tp:taxon-name-part> <tp:taxon-name-part taxon-name-part-type="species" reg="iranica">iranica</tp:taxon-name-part></tp:taxon-name></italic> sp. nov.: Postcephalic chaetotaxy.</p></caption><table id="TID0EQCBK" rules="all"><tbody><tr><th rowspan="1" colspan="1"/><th rowspan="1" colspan="4">Terga</th><th rowspan="1" colspan="5">Legs</th></tr><tr><th rowspan="1" colspan="1"/><th rowspan="1" colspan="1">
                    <abbrev xmlns:xlink="http://www.w3.org/1999/xlink" xlink:title="dorsointernal" id="ABBRID0EOBCK" xlink:type="simple">Di</abbrev>
                  </th><th rowspan="1" colspan="1">
                    <abbrev xmlns:xlink="http://www.w3.org/1999/xlink" xlink:title="dorsoexternal" id="ABBRID0EWBCK" xlink:type="simple">De</abbrev>
                  </th><th rowspan="1" colspan="1">
                    <abbrev xmlns:xlink="http://www.w3.org/1999/xlink" xlink:title="dorsolateral" id="ABBRID0E5BCK" xlink:type="simple">Dl</abbrev>
                  </th><th rowspan="1" colspan="1">L</th><th rowspan="1" colspan="1">
                    <abbrev xmlns:xlink="http://www.w3.org/1999/xlink" xlink:title="subcoxa 2" id="ABBRID0EJCCK" xlink:type="simple">Scx2</abbrev>
                  </th><th rowspan="1" colspan="1">
                    <abbrev xmlns:xlink="http://www.w3.org/1999/xlink" xlink:title="coxa" id="ABBRID0ERCCK" xlink:type="simple">Cx</abbrev>
                  </th><th rowspan="1" colspan="1">
                    <abbrev xmlns:xlink="http://www.w3.org/1999/xlink" xlink:title="trochanter" id="ABBRID0EZCCK" xlink:type="simple">Tr</abbrev>
                  </th><th rowspan="1" colspan="1">
                    <abbrev xmlns:xlink="http://www.w3.org/1999/xlink" xlink:title="femur" id="ABBRID0EBDCK" xlink:type="simple">Fe</abbrev>
                  </th><th rowspan="1" colspan="1">T</th></tr><tr><td rowspan="1" colspan="1"><abbrev xmlns:xlink="http://www.w3.org/1999/xlink" xlink:title="thorax" id="ABBRID0ENDCK" xlink:type="simple">Th</abbrev>. I</td><td rowspan="1" colspan="1">1</td><td rowspan="1" colspan="1">2</td><td rowspan="1" colspan="1">1</td><td rowspan="1" colspan="1">-</td><td rowspan="1" colspan="1">0</td><td rowspan="1" colspan="1">3</td><td rowspan="1" colspan="1">6</td><td rowspan="1" colspan="1">13</td><td rowspan="1" colspan="1">19</td></tr><tr><td rowspan="1" colspan="1"><abbrev xmlns:xlink="http://www.w3.org/1999/xlink" xlink:title="thorax" id="ABBRID0ERECK" xlink:type="simple">Th</abbrev>. II</td><td rowspan="1" colspan="1">3</td><td rowspan="1" colspan="1">2+s</td><td rowspan="1" colspan="1">3+s+<abbrev xmlns:xlink="http://www.w3.org/1999/xlink" xlink:title="s-microchaeta" id="ABBRID0E6ECK" xlink:type="simple">ms</abbrev></td><td rowspan="1" colspan="1">3</td><td rowspan="1" colspan="1">2</td><td rowspan="1" colspan="1">7</td><td rowspan="1" colspan="1">6</td><td rowspan="1" colspan="1">12</td><td rowspan="1" colspan="1">19</td></tr><tr><td rowspan="1" colspan="1"><abbrev xmlns:xlink="http://www.w3.org/1999/xlink" xlink:title="thorax" id="ABBRID0EZFCK" xlink:type="simple">Th</abbrev>. III</td><td rowspan="1" colspan="1">3</td><td rowspan="1" colspan="1">3+s</td><td rowspan="1" colspan="1">3+s</td><td rowspan="1" colspan="1">3</td><td rowspan="1" colspan="1">2</td><td rowspan="1" colspan="1">8</td><td rowspan="1" colspan="1">6</td><td rowspan="1" colspan="1">11</td><td rowspan="1" colspan="1">18</td></tr><tr><td rowspan="1" colspan="5"/><td rowspan="1" colspan="5">Sterna</td></tr><tr><td rowspan="1" colspan="1"><abbrev xmlns:xlink="http://www.w3.org/1999/xlink" xlink:title="abdomen" id="ABBRID0EEHCK" xlink:type="simple">Abd</abbrev>. I</td><td rowspan="1" colspan="1">2</td><td rowspan="1" colspan="1">3+s</td><td rowspan="1" colspan="1">2</td><td rowspan="1" colspan="1">3</td><td rowspan="1" colspan="5"><abbrev xmlns:xlink="http://www.w3.org/1999/xlink" xlink:title="ventral tube" id="ABBRID0EYHCK" xlink:type="simple">VT</abbrev>: 4</td></tr><tr><td rowspan="1" colspan="1"><abbrev xmlns:xlink="http://www.w3.org/1999/xlink" xlink:title="abdomen" id="ABBRID0EBICK" xlink:type="simple">Abd</abbrev>. II</td><td rowspan="1" colspan="1">2</td><td rowspan="1" colspan="1">3+s</td><td rowspan="1" colspan="1">2</td><td rowspan="1" colspan="1">3</td><td rowspan="1" colspan="5"><abbrev xmlns:xlink="http://www.w3.org/1999/xlink" xlink:title="ventroexternal" id="ABBRID0EVICK" xlink:type="simple">Ve</abbrev>: 5; chaeta Ve1 present</td></tr><tr><td rowspan="1" colspan="1"><abbrev xmlns:xlink="http://www.w3.org/1999/xlink" xlink:title="abdomen" id="ABBRID0E5ICK" xlink:type="simple">Abd</abbrev>. III</td><td rowspan="1" colspan="1">2</td><td rowspan="1" colspan="1">3+s</td><td rowspan="1" colspan="1">2</td><td rowspan="1" colspan="1">4</td><td rowspan="1" colspan="5"><abbrev xmlns:xlink="http://www.w3.org/1999/xlink" xlink:title="ventroexternolateral" id="ABBRID0ESJCK" xlink:type="simple">Vel</abbrev>: 5; <abbrev xmlns:xlink="http://www.w3.org/1999/xlink" xlink:title="furcal" id="ABBRID0EWJCK" xlink:type="simple">Fu</abbrev>: 4 me, 0 <abbrev xmlns:xlink="http://www.w3.org/1999/xlink" xlink:title="microchaeta" id="ABBRID0E1JCK" xlink:type="simple">mi</abbrev></td></tr><tr><td rowspan="1" colspan="1"><abbrev xmlns:xlink="http://www.w3.org/1999/xlink" xlink:title="abdomen" id="ABBRID0ECKCK" xlink:type="simple">Abd</abbrev>. IV</td><td rowspan="1" colspan="1">2</td><td rowspan="1" colspan="1">2+s</td><td rowspan="1" colspan="1">3</td><td rowspan="1" colspan="1">8</td><td rowspan="1" colspan="5"><abbrev xmlns:xlink="http://www.w3.org/1999/xlink" xlink:title="ventroexternolateral" id="ABBRID0EWKCK" xlink:type="simple">Vel</abbrev>: 4; <abbrev xmlns:xlink="http://www.w3.org/1999/xlink" xlink:title="ventroexternocentral" id="ABBRID0E1KCK" xlink:type="simple">Vec</abbrev>: 2; <abbrev xmlns:xlink="http://www.w3.org/1999/xlink" xlink:title="ventroexternointernal" id="ABBRID0E5KCK" xlink:type="simple">Vei</abbrev>: 2; <abbrev xmlns:xlink="http://www.w3.org/1999/xlink" xlink:title="ventrolateral" id="ABBRID0ECLCK" xlink:type="simple">Vl</abbrev>: 4</td></tr><tr><td rowspan="1" colspan="1"><abbrev xmlns:xlink="http://www.w3.org/1999/xlink" xlink:title="abdomen" id="ABBRID0ELLCK" xlink:type="simple">Abd</abbrev>. V</td><td rowspan="1" colspan="1">(3+3)</td><td rowspan="1" colspan="3">7+s</td><td rowspan="1" colspan="5"><abbrev xmlns:xlink="http://www.w3.org/1999/xlink" xlink:title="antegenital" id="ABBRID0EZLCK" xlink:type="simple">Ag</abbrev>: 3; <abbrev xmlns:xlink="http://www.w3.org/1999/xlink" xlink:title="ventrolateral" id="ABBRID0E4LCK" xlink:type="simple">Vl</abbrev>: 1, L‘: 1</td></tr><tr><td rowspan="1" colspan="1"><abbrev xmlns:xlink="http://www.w3.org/1999/xlink" xlink:title="abdomen" id="ABBRID0EGMCK" xlink:type="simple">Abd</abbrev>. VI</td><td rowspan="1" colspan="1"/><td rowspan="1" colspan="1">7</td><td rowspan="1" colspan="1"/><td rowspan="1" colspan="1"/><td rowspan="1" colspan="5"><abbrev xmlns:xlink="http://www.w3.org/1999/xlink" xlink:title="ventroexternal" id="ABBRID0E1MCK" xlink:type="simple">Ve</abbrev>: 14; <abbrev xmlns:xlink="http://www.w3.org/1999/xlink" xlink:title="chaetae of anal lobes" id="ABBRID0E5MCK" xlink:type="simple">An</abbrev>: 2 <abbrev xmlns:xlink="http://www.w3.org/1999/xlink" xlink:title="microchaeta" id="ABBRID0ECNCK" xlink:type="simple">mi</abbrev></td></tr></tbody></table></table-wrap></tp:treatment-sec><tp:treatment-sec sec-type="remarks" id="SECID0EFNCK"><title>Remarks.</title><p>Since juveniles (beginning from the first instar) of the subfamily <tp:taxon-name><tp:taxon-name-part taxon-name-part-type="subfamily">Neanurinae</tp:taxon-name-part></tp:taxon-name> are characterised by the complete chaetotaxy of the head, thorax and abdomen, we decided to describe the new species despite having only one specimen of the second instar. <italic><tp:taxon-name><tp:taxon-name-part taxon-name-part-type="genus" reg="Deutonura">D.</tp:taxon-name-part> <tp:taxon-name-part taxon-name-part-type="species" reg="iranica">iranica</tp:taxon-name-part></tp:taxon-name></italic> sp. nov. runs in the most recent key to <italic><tp:taxon-name><tp:taxon-name-part taxon-name-part-type="genus" reg="Deutonura">Deutonura</tp:taxon-name-part></tp:taxon-name></italic> species (<xref ref-type="bibr" rid="B22">Deharveng et al. 2015</xref>) to <italic><tp:taxon-name><tp:taxon-name-part taxon-name-part-type="genus" reg="Deutonura">D.</tp:taxon-name-part> <tp:taxon-name-part taxon-name-part-type="species" reg="gibbosa">gibbosa</tp:taxon-name-part></tp:taxon-name></italic> Porco, Bedos &amp; Deharveng, 2010, a form common and widespread in southern France (the Alps and Jura), Switzerland, Italy and Slovenia (<xref ref-type="bibr" rid="B35">Porco et al. 2010</xref>). Both species are readily distinguished from most members of the genus by the presence of very prominent and conspicuously bilobed tubercle (<abbrev xmlns:xlink="http://www.w3.org/1999/xlink" xlink:title="dorsointernal" id="ABBRID0EVOCK" xlink:type="simple">Di</abbrev>+<abbrev xmlns:xlink="http://www.w3.org/1999/xlink" xlink:title="dorsointernal" id="ABBRID0EZOCK" xlink:type="simple">Di</abbrev>) on the penultimate abdominal segment. This unique character is additionally associated with the specific chaetotaxic arrangement of chaetae <abbrev xmlns:xlink="http://www.w3.org/1999/xlink" xlink:title="dorsointernal" id="ABBRID0E4OCK" xlink:type="simple">Di</abbrev>, with their shift backwards. <italic><tp:taxon-name><tp:taxon-name-part taxon-name-part-type="genus" reg="Deutonura">D.</tp:taxon-name-part> <tp:taxon-name-part taxon-name-part-type="species" reg="iranica">iranica</tp:taxon-name-part></tp:taxon-name></italic> sp. nov. can be easily separated from <italic><tp:taxon-name><tp:taxon-name-part taxon-name-part-type="genus" reg="Deutonura">D.</tp:taxon-name-part> <tp:taxon-name-part taxon-name-part-type="species" reg="gibbosa">gibbosa</tp:taxon-name-part></tp:taxon-name></italic> by the presence of white body colour (in <italic><tp:taxon-name><tp:taxon-name-part taxon-name-part-type="genus" reg="Deutonura"/><tp:taxon-name-part taxon-name-part-type="species" reg="gibbosa">gibbosa</tp:taxon-name-part></tp:taxon-name></italic> deep to light blue), the presence of 7 chaetae on cephalic tubercle (L+<abbrev xmlns:xlink="http://www.w3.org/1999/xlink" xlink:title="subocular" id="ABBRID0EBQCK" xlink:type="simple">So</abbrev>) (in <italic><tp:taxon-name><tp:taxon-name-part taxon-name-part-type="genus" reg="Deutonura"/><tp:taxon-name-part taxon-name-part-type="species" reg="gibbosa">gibbosa</tp:taxon-name-part></tp:taxon-name></italic>, 8–9 chaetae), the presence of cephalic chaetae Ocp equal chaetae A (in <italic><tp:taxon-name><tp:taxon-name-part taxon-name-part-type="genus" reg="Deutonura"/><tp:taxon-name-part taxon-name-part-type="species" reg="gibbosa">gibbosa</tp:taxon-name-part></tp:taxon-name></italic>, chaetae Ocp distinctly longer than A) and the presence of 4 lateral labial chaetae (in <italic><tp:taxon-name><tp:taxon-name-part taxon-name-part-type="genus" reg="Deutonura"/><tp:taxon-name-part taxon-name-part-type="species" reg="gibbosa">gibbosa</tp:taxon-name-part></tp:taxon-name></italic>, 3 chaetae).</p></tp:treatment-sec><ref-list><ref id="B22"><mixed-citation xmlns:xlink="http://www.w3.org/1999/xlink" xlink:type="simple"><person-group><name name-style="western"><surname>Deharveng</surname><given-names>L</given-names></name><name name-style="western"><surname>Mouloud</surname><given-names>SA</given-names></name><name name-style="western"><surname>Bedos</surname><given-names>A</given-names></name></person-group> (<year>2015</year>) <article-title>A new species of <italic><tp:taxon-name><tp:taxon-name-part taxon-name-part-type="genus">Deutonura</tp:taxon-name-part></tp:taxon-name></italic> (<tp:taxon-name><tp:taxon-name-part taxon-name-part-type="order">Collembola</tp:taxon-name-part></tp:taxon-name>: <tp:taxon-name><tp:taxon-name-part taxon-name-part-type="family">Neanuridae</tp:taxon-name-part></tp:taxon-name>: <tp:taxon-name><tp:taxon-name-part taxon-name-part-type="subfamily">Neanurinae</tp:taxon-name-part></tp:taxon-name>) from Algeria, with revised diagnosis of the genus and key to the western Palearctic species.</article-title><source>Zootaxa</source><volume>4000</volume>(<issue>4</issue>): <fpage>464</fpage>–<lpage>472</lpage>. <ext-link xlink:type="simple" ext-link-type="doi" xlink:href="10.11646/zootaxa.4000.4.5">https://doi.org/10.11646/zootaxa.4000.4.5</ext-link></mixed-citation></ref><ref id="B35"><mixed-citation xmlns:xlink="http://www.w3.org/1999/xlink" xlink:type="simple"><person-group><name name-style="western"><surname>Porco</surname><given-names>D</given-names></name><name name-style="western"><surname>Bedos</surname><given-names>A</given-names></name><name name-style="western"><surname>Deharveng</surname><given-names>L</given-names></name></person-group> (<year>2010</year>) <article-title>Description and DNA barcoding assessment of the new species <italic><tp:taxon-name><tp:taxon-name-part taxon-name-part-type="genus">Deutonura</tp:taxon-name-part> <tp:taxon-name-part taxon-name-part-type="species">gibbosa</tp:taxon-name-part></tp:taxon-name></italic> (<tp:taxon-name><tp:taxon-name-part taxon-name-part-type="order">Collembola</tp:taxon-name-part></tp:taxon-name>: <tp:taxon-name><tp:taxon-name-part taxon-name-part-type="family">Neanuridae</tp:taxon-name-part></tp:taxon-name>: <tp:taxon-name><tp:taxon-name-part taxon-name-part-type="subfamily">Neanurinae</tp:taxon-name-part></tp:taxon-name>), a common springtail of Alps and Jura.</article-title><source>Zootaxa</source><volume>2639</volume>: <fpage>59</fpage>–<lpage>68</lpage>. <ext-link xlink:type="simple" ext-link-type="doi" xlink:href="10.11646/zootaxa.2639.1.6">https://doi.org/10.11646/zootaxa.2639.1.6</ext-link></mixed-citation></ref></ref-list></tp:taxon-treatment>
