# Supplementary material for: Contribution to the knowledge of Neanurinae of north-western Iran with description of seven new species (Collembola, Neanuridae)
Source: Zookeys. 2020 Nov 12;992:105–38. doi: 10.3897/zookeys.992.56921 (PMC7677293; doi:10.3897/zookeys.992.56921)
Supplement: XML Treatment for Paravietnura rostrata [file zookeys.992.56921-treatment7.xml]

<!DOCTYPE tp:taxon-treatment
  PUBLIC "-//TaxonX//DTD Taxonomic Treatment Publishing DTD v0 20100105//EN" "tax-treatment-NSO.dtd">
<tp:taxon-treatment xmlns:tp="http://www.plazi.org/taxpub"><tp:treatment-meta><kwd-group><label>Taxon classification</label><kwd><named-content xmlns:xlink="http://www.w3.org/1999/xlink" content-type="kingdom">Animalia</named-content></kwd><kwd><named-content xmlns:xlink="http://www.w3.org/1999/xlink" content-type="order">Poduromorpha</named-content></kwd><kwd><named-content xmlns:xlink="http://www.w3.org/1999/xlink" content-type="family">Neanuridae</named-content></kwd></kwd-group><mixed-citation publication-type="journal"><person-group><name><surname>Smolis</surname><given-names>Adrian</given-names></name><name><surname>Skarżyński</surname><given-names>Dariusz</given-names></name></person-group><article-title>Contribution to the knowledge of <tp:taxon-name><tp:taxon-name-part taxon-name-part-type="subfamily">Neanurinae</tp:taxon-name-part></tp:taxon-name> of north-western Iran with description of seven new species (<tp:taxon-name><tp:taxon-name-part taxon-name-part-type="order">Collembola</tp:taxon-name-part></tp:taxon-name>, <tp:taxon-name><tp:taxon-name-part taxon-name-part-type="family">Neanuridae</tp:taxon-name-part></tp:taxon-name>)</article-title><source>Zookeys</source><day>12</day><month>11</month><year>2020</year><volume>992</volume><fpage>105</fpage><lpage>138</lpage><pub-id pub-id-type="doi">10.3897/zookeys.992.56921</pub-id></mixed-citation></tp:treatment-meta><tp:nomenclature><tp:taxon-name><object-id xmlns:xlink="http://www.w3.org/1999/xlink" content-type="arpha" xlink:type="simple">FBFBEB25-68F5-52EE-982B-F10D766B149F</object-id>
            <tp:taxon-name-part taxon-name-part-type="genus" reg="Paravietnura">Paravietnura</tp:taxon-name-part>
            <tp:taxon-name-part taxon-name-part-type="species" reg="rostrata">rostrata</tp:taxon-name-part>
            <object-id xmlns:xlink="http://www.w3.org/1999/xlink" content-type="zoobank" xlink:type="simple">http://zoobank.org/E4B57858-235D-4FCC-99D6-A7AFBE6848A7</object-id>
          </tp:taxon-name><tp:taxon-status xmlns:xlink="http://www.w3.org/1999/xlink" xlink:type="simple">sp. nov.</tp:taxon-status><xref ref-type="fig" rid="F7">Figs 72–82</xref><xref ref-type="table" rid="T19">, Tables 19</xref><xref ref-type="table" rid="T20">, 20</xref><xref ref-type="table" rid="T21">, 21</xref></tp:nomenclature><tp:treatment-sec sec-type="type material" id="SECID0E2SCK"><title>Type material.</title><p><bold><italic>Holotype</italic></bold>: juvenile (second instar) on slide, Iran, Gilan Province, Shahrbijar, tree hole, humus, sifting, 6.IX.1973, leg. A. Senglet, sample 7366.</p></tp:treatment-sec><tp:treatment-sec sec-type="etymology" id="SECID0EGTCK"><title>Etymology.</title><p>The name of the new species referring to its exceptionally-long buccal cone.</p></tp:treatment-sec><tp:treatment-sec sec-type="diagnosis" id="SECID0ELTCK"><title>Diagnosis.</title><p>Habitus typical of the genus <italic><tp:taxon-name><tp:taxon-name-part taxon-name-part-type="genus" reg="Paravietnura">Paravietnura</tp:taxon-name-part></tp:taxon-name></italic> with stumpy and short body. Macrochaetae long thick and widely sheathed. 2+2 large pigmented eyes. Buccal cone extremely long and narrow, labrum with ogival sclerifications. Tubercle (<abbrev xmlns:xlink="http://www.w3.org/1999/xlink" xlink:title="antenno-frontal" id="ABBRID0EYTCK" xlink:type="simple">Af</abbrev> + 2Oc) with chaetae B and Ocm, chaetae A and Ocp absent. Tubercle <abbrev xmlns:xlink="http://www.w3.org/1999/xlink" xlink:title="clypeal" id="ABBRID0E3TCK" xlink:type="simple">Cl</abbrev> without chaetae G. Tubercle (<abbrev xmlns:xlink="http://www.w3.org/1999/xlink" xlink:title="dorsolateral" id="ABBRID0EAUCK" xlink:type="simple">Dl</abbrev>+L+<abbrev xmlns:xlink="http://www.w3.org/1999/xlink" xlink:title="subocular" id="ABBRID0EEUCK" xlink:type="simple">So</abbrev>) with 9 chaetae. Furca rudimentary with minute and difficult microchaetae, without chaetopores.</p></tp:treatment-sec><tp:treatment-sec sec-type="description" id="SECID0EIUCK"><title>Description.</title><p>General. Body length (without antennae): holotype: 0.45 mm. Colour of the body bluish. 2+2 large black eyes, in a typical arrangement for the genus (Fig. <xref ref-type="fig" rid="F7">75</xref>).</p><fig id="F7" position="float" orientation="portrait"><object-id xmlns:xlink="http://www.w3.org/1999/xlink" content-type="doi" xlink:type="simple">10.3897/zookeys.992.56921.figures72-82</object-id><object-id xmlns:xlink="http://www.w3.org/1999/xlink" content-type="arpha" xlink:type="simple">AC4AA01B-F6C1-58EF-81E8-EB96F3719B6C</object-id><label>Figures 72–82.</label><caption><p><italic><tp:taxon-name><tp:taxon-name-part taxon-name-part-type="genus" reg="Paravietnura">Paravietnura</tp:taxon-name-part> <tp:taxon-name-part taxon-name-part-type="species" reg="rostrata">rostrata</tp:taxon-name-part></tp:taxon-name></italic> sp. nov.: <bold>72</bold> apical part of <abbrev xmlns:xlink="http://www.w3.org/1999/xlink" xlink:title="antenna" id="ABBRID0EHVCK" xlink:type="simple">Ant</abbrev>. IV, dorsal view <bold>73</bold> sensillum sgd and microsensilla of <abbrev xmlns:xlink="http://www.w3.org/1999/xlink" xlink:title="sensory organ of antennal segment III" id="ABBRID0ENVCK" xlink:type="simple">AOIII</abbrev>, dorsolateral view <bold>74</bold> sensillum sgv and microsensillum of <abbrev xmlns:xlink="http://www.w3.org/1999/xlink" xlink:title="antenna" id="ABBRID0ETVCK" xlink:type="simple">Ant</abbrev>. III <bold>75</bold> chaetotaxy of head and <abbrev xmlns:xlink="http://www.w3.org/1999/xlink" xlink:title="thorax" id="ABBRID0EZVCK" xlink:type="simple">Th</abbrev>. (holotype), dorsolateral view <bold>76</bold> chaetotaxy and ventral sclerifications of labrum <bold>77</bold> chaetotaxy of labium and group <abbrev xmlns:xlink="http://www.w3.org/1999/xlink" xlink:title="ventrointernal" id="ABBRID0EBWCK" xlink:type="simple">Vi</abbrev><bold>78</bold> furca rudimentary <bold>79</bold> dorsal chaetotaxy of <abbrev xmlns:xlink="http://www.w3.org/1999/xlink" xlink:title="abdomen" id="ABBRID0EJWCK" xlink:type="simple">Abd</abbrev>. III–VI (holotype) <bold>80</bold> claw of leg III, lateral view <bold>81</bold> chaeta Di1 of <abbrev xmlns:xlink="http://www.w3.org/1999/xlink" xlink:title="abdomen" id="ABBRID0ERWCK" xlink:type="simple">Abd</abbrev>. III <bold>82</bold> sensillum of <abbrev xmlns:xlink="http://www.w3.org/1999/xlink" xlink:title="abdomen" id="ABBRID0EXWCK" xlink:type="simple">Abd</abbrev>. IV.</p></caption><graphic xmlns:xlink="http://www.w3.org/1999/xlink" xlink:href="zookeys-992-105-g007.jpg" position="float" orientation="portrait" xlink:type="simple" id="oo_474887.jpg"><uri content-type="original_file" xlink:type="simple">https://binary.pensoft.net/fig/474887</uri></graphic></fig><p>Chaetal morphology. Dorsal ordinary chaetae of five types: long macrochaetae (<abbrev xmlns:xlink="http://www.w3.org/1999/xlink" xlink:title="long macrochaeta" id="ABBRID0ECXCK" xlink:type="simple">Ml</abbrev>), short macrochaetae (<abbrev xmlns:xlink="http://www.w3.org/1999/xlink" xlink:title="short macrochaeta" id="ABBRID0EGXCK" xlink:type="simple">Mc</abbrev>), very short macrochaetae (<abbrev xmlns:xlink="http://www.w3.org/1999/xlink" xlink:title="very short macrochaeta" id="ABBRID0EKXCK" xlink:type="simple">Mcc</abbrev>), mesochaetae and microchaetae. Long macrochaetae thickened, arc-like, widely sheathed, strongly serrated, apically rounded (Figs <xref ref-type="fig" rid="F7">75</xref>, <xref ref-type="fig" rid="F7">79</xref>, <xref ref-type="fig" rid="F7">81</xref>). Macrochaetae <abbrev xmlns:xlink="http://www.w3.org/1999/xlink" xlink:title="short macrochaeta" id="ABBRID0E1XCK" xlink:type="simple">Mc</abbrev> and <abbrev xmlns:xlink="http://www.w3.org/1999/xlink" xlink:title="very short macrochaeta" id="ABBRID0E5XCK" xlink:type="simple">Mcc</abbrev> morphologically similar to long macrochaetae, but much shorter (Figs <xref ref-type="fig" rid="F7">75</xref>, <xref ref-type="fig" rid="F7">79</xref>). Mesochaetae similar to ventral chaetae, thin, smooth and pointed. Microchaetae similar to mesochaetae, but clearly shorter (Figs <xref ref-type="fig" rid="F7">75</xref>, <xref ref-type="fig" rid="F7">79</xref>). S–chaetae of terga thin, smooth and short, shorter than nearby macrochaetae (Figs <xref ref-type="fig" rid="F7">75</xref>, <xref ref-type="fig" rid="F7">79</xref>, <xref ref-type="fig" rid="F7">82</xref>).</p><table-wrap id="T19" position="float" orientation="portrait"><label>Table 19.</label><caption><p>Chaetotaxy of <italic><tp:taxon-name><tp:taxon-name-part taxon-name-part-type="genus" reg="Paravietnura">Paravietnura</tp:taxon-name-part> <tp:taxon-name-part taxon-name-part-type="species" reg="rostrata">rostrata</tp:taxon-name-part></tp:taxon-name></italic> sp. nov.: Cephalic chaetotaxy–dorsal side.</p></caption><table id="TID0EMQBK" rules="all"><tbody><tr><th rowspan="1" colspan="1">Tubercle</th><th rowspan="1" colspan="1">Number of chaetae</th><th rowspan="1" colspan="1">Types of chaetae</th><th rowspan="1" colspan="1">Names of chaetae</th></tr><tr><td rowspan="1" colspan="1">
                    <abbrev xmlns:xlink="http://www.w3.org/1999/xlink" xlink:title="clypeal" id="ABBRID0EI1CK" xlink:type="simple">Cl</abbrev>
                  </td><td rowspan="1" colspan="1">2</td><td rowspan="1" colspan="1">
                    <abbrev xmlns:xlink="http://www.w3.org/1999/xlink" xlink:title="long macrochaeta" id="ABBRID0ET1CK" xlink:type="simple">Ml</abbrev>
                  </td><td rowspan="1" colspan="1">F</td></tr><tr><td rowspan="1" colspan="1">(<abbrev xmlns:xlink="http://www.w3.org/1999/xlink" xlink:title="antenno-frontal" id="ABBRID0E61CK" xlink:type="simple">Af</abbrev>+2Oc)</td><td rowspan="1" colspan="1">4</td><td rowspan="1" colspan="1">
                    <abbrev xmlns:xlink="http://www.w3.org/1999/xlink" xlink:title="long macrochaeta" id="ABBRID0EK2CK" xlink:type="simple">Ml</abbrev>
                  </td><td rowspan="1" colspan="1">B, Ocp</td></tr><tr><td rowspan="1" colspan="1">(<abbrev xmlns:xlink="http://www.w3.org/1999/xlink" xlink:title="dorsointernal" id="ABBRID0EW2CK" xlink:type="simple">Di</abbrev>+<abbrev xmlns:xlink="http://www.w3.org/1999/xlink" xlink:title="dorsoexternal" id="ABBRID0E12CK" xlink:type="simple">De</abbrev>)</td><td rowspan="1" colspan="1">2</td><td rowspan="1" colspan="1">
                    <abbrev xmlns:xlink="http://www.w3.org/1999/xlink" xlink:title="long macrochaeta" id="ABBRID0EF3CK" xlink:type="simple">Ml</abbrev>
                  </td><td rowspan="1" colspan="1">Di1, De1</td></tr><tr><td rowspan="1" colspan="1">(<abbrev xmlns:xlink="http://www.w3.org/1999/xlink" xlink:title="dorsolateral" id="ABBRID0ER3CK" xlink:type="simple">Dl</abbrev>+L+<abbrev xmlns:xlink="http://www.w3.org/1999/xlink" xlink:title="subocular" id="ABBRID0EV3CK" xlink:type="simple">So</abbrev>)</td><td rowspan="1" colspan="1">9</td><td rowspan="1" colspan="1"/><td rowspan="1" colspan="1">impossible to recognise</td></tr></tbody></table></table-wrap><p>Antennae. Typical of the genus. Dorsal and ventral chaetotaxy of <abbrev xmlns:xlink="http://www.w3.org/1999/xlink" xlink:title="antenna" id="ABBRID0EE4CK" xlink:type="simple">Ant</abbrev>. III–IV as in Figs <xref ref-type="fig" rid="F7">72–74</xref> and Table <xref ref-type="table" rid="T20">20</xref>. S-chaetae of <abbrev xmlns:xlink="http://www.w3.org/1999/xlink" xlink:title="antenna" id="ABBRID0EQ4CK" xlink:type="simple">Ant</abbrev>. IV relatively short and thin (Fig. <xref ref-type="fig" rid="F7">72</xref>), sensillum sgd of medium size and straight (Fig. <xref ref-type="fig" rid="F7">73</xref>), sensillum sgv relatively long and slightly s-shaped (Fig. <xref ref-type="fig" rid="F7">74</xref>). Apical vesicle distinct, bilobate (Fig. <xref ref-type="fig" rid="F7">72</xref>).</p><table-wrap id="T20" position="float" orientation="portrait"><label>Table 20.</label><caption><p>Chaetotaxy of <italic><tp:taxon-name><tp:taxon-name-part taxon-name-part-type="genus" reg="Paravietnura">Paravietnura</tp:taxon-name-part> <tp:taxon-name-part taxon-name-part-type="species" reg="rostrata">rostrata</tp:taxon-name-part></tp:taxon-name></italic> sp. nov.: Chaetotaxy of antennae.</p></caption><table id="TID0EOUBK" rules="all"><tbody><tr><th rowspan="1" colspan="1">Segment, Group</th><th rowspan="1" colspan="1">Number of chaetae</th><th rowspan="1" colspan="1">Segment, Group</th><th rowspan="1" colspan="1">Number of chaetae II instar</th></tr><tr><td rowspan="1" colspan="1">I</td><td rowspan="1" colspan="1">7</td><td rowspan="3" colspan="1">IV</td><td rowspan="3" colspan="1"><abbrev xmlns:xlink="http://www.w3.org/1999/xlink" xlink:title="organite of Ant. IV" id="ABBRID0EX6CK" xlink:type="simple">or</abbrev>, 8 S, i, 10 <abbrev xmlns:xlink="http://www.w3.org/1999/xlink" xlink:title="cylindrical s-chaetae on Ant. IV (“soies mousses”)" id="ABBRID0E26CK" xlink:type="simple">mou</abbrev>, 4 <abbrev xmlns:xlink="http://www.w3.org/1999/xlink" xlink:title="border s-chaeta on Ant. IV" id="ABBRID0E66CK" xlink:type="simple">brs</abbrev>, 2 <abbrev xmlns:xlink="http://www.w3.org/1999/xlink" xlink:title="ordinary chaetae on ventral Ant. IV" id="ABBRID0EDADK" xlink:type="simple">iv</abbrev></td></tr><tr><td rowspan="1" colspan="1">II</td><td rowspan="1" colspan="1">11</td></tr><tr><td rowspan="1" colspan="1">III</td><td rowspan="1" colspan="1">5 sensilla AO III</td></tr><tr><td rowspan="1" colspan="1">
                    <abbrev xmlns:xlink="http://www.w3.org/1999/xlink" xlink:title="ventroexternal" id="ABBRID0EZADK" xlink:type="simple">ve</abbrev>
                  </td><td rowspan="1" colspan="1">5</td><td rowspan="1" colspan="1">ap</td><td rowspan="1" colspan="1">8 bs, 5 <abbrev xmlns:xlink="http://www.w3.org/1999/xlink" xlink:title="microchaetae on Ant. IV" id="ABBRID0EHBDK" xlink:type="simple">miA</abbrev></td></tr><tr><td rowspan="1" colspan="1">vc</td><td rowspan="1" colspan="1">4</td><td rowspan="1" colspan="1">ca</td><td rowspan="1" colspan="1">2 bs, 3 <abbrev xmlns:xlink="http://www.w3.org/1999/xlink" xlink:title="microchaetae on Ant. IV" id="ABBRID0EYBDK" xlink:type="simple">miA</abbrev></td></tr><tr><td rowspan="1" colspan="1">
                    <abbrev xmlns:xlink="http://www.w3.org/1999/xlink" xlink:title="ventrointernal" id="ABBRID0EACDK" xlink:type="simple">vi</abbrev>
                  </td><td rowspan="1" colspan="1">4</td><td rowspan="1" colspan="1">cm</td><td rowspan="1" colspan="1">3 bs, 1 <abbrev xmlns:xlink="http://www.w3.org/1999/xlink" xlink:title="microchaetae on Ant. IV" id="ABBRID0EOCDK" xlink:type="simple">miA</abbrev></td></tr><tr><td rowspan="1" colspan="1">d</td><td rowspan="1" colspan="1">4</td><td rowspan="1" colspan="1">cp</td><td rowspan="1" colspan="1">8 <abbrev xmlns:xlink="http://www.w3.org/1999/xlink" xlink:title="microchaetae on Ant. IV" id="ABBRID0E6CDK" xlink:type="simple">miA</abbrev>, 1 <abbrev xmlns:xlink="http://www.w3.org/1999/xlink" xlink:title="border s-chaeta on Ant. IV" id="ABBRID0EDDDK" xlink:type="simple">brs</abbrev></td></tr></tbody></table></table-wrap><p>Mouthparts. Buccal cone extremely elongated with labral sclerifications ogival (Figs <xref ref-type="fig" rid="F7">76</xref>, <xref ref-type="fig" rid="F7">77</xref>). Labrum chaetotaxy: 0/2, 4, without prelabral chaetae (Fig. <xref ref-type="fig" rid="F7">76</xref>). Labium with three basal, three distal and two lateral chaetae, papillae x absent (Fig. <xref ref-type="fig" rid="F7">77</xref>). Maxilla styliform mandible thin and tridentate.</p><p>Dorsal chaetotaxy and tubercles. Chaetotaxy of head as in Fig. <xref ref-type="fig" rid="F7">75</xref> and Table <xref ref-type="table" rid="T19">19</xref>. Chaetotaxy of <abbrev xmlns:xlink="http://www.w3.org/1999/xlink" xlink:title="thorax" id="ABBRID0ECEDK" xlink:type="simple">Th</abbrev>. and <abbrev xmlns:xlink="http://www.w3.org/1999/xlink" xlink:title="abdomen" id="ABBRID0EGEDK" xlink:type="simple">Abd</abbrev>. As in Figs <xref ref-type="fig" rid="F7">75</xref>, <xref ref-type="fig" rid="F7">79</xref> and Table <xref ref-type="table" rid="T21">21</xref>. On <abbrev xmlns:xlink="http://www.w3.org/1999/xlink" xlink:title="thorax" id="ABBRID0EWEDK" xlink:type="simple">Th</abbrev>. I, tubercle <abbrev xmlns:xlink="http://www.w3.org/1999/xlink" xlink:title="dorsoexternal" id="ABBRID0E1EDK" xlink:type="simple">De</abbrev> with one chaeta (Fig. <xref ref-type="fig" rid="F7">75</xref>). On <abbrev xmlns:xlink="http://www.w3.org/1999/xlink" xlink:title="thorax" id="ABBRID0ECFDK" xlink:type="simple">Th</abbrev>. II and III, chaetae <abbrev xmlns:xlink="http://www.w3.org/1999/xlink" xlink:title="dorsointernal" id="ABBRID0EGFDK" xlink:type="simple">Di</abbrev> 3 absent. <abbrev xmlns:xlink="http://www.w3.org/1999/xlink" xlink:title="thorax" id="ABBRID0EKFDK" xlink:type="simple">Th</abbrev>. II and III with two chaetae <abbrev xmlns:xlink="http://www.w3.org/1999/xlink" xlink:title="dorsoexternal" id="ABBRID0EOFDK" xlink:type="simple">De</abbrev> (Fig. <xref ref-type="fig" rid="F7">75</xref>). On <abbrev xmlns:xlink="http://www.w3.org/1999/xlink" xlink:title="abdomen" id="ABBRID0EWFDK" xlink:type="simple">Abd</abbrev>. IV, chaetae Di1 distinctly longer than <abbrev xmlns:xlink="http://www.w3.org/1999/xlink" xlink:title="abdomen" id="ABBRID0E1FDK" xlink:type="simple">Abd</abbrev>. V (Fig. <xref ref-type="fig" rid="F7">79</xref>). On <abbrev xmlns:xlink="http://www.w3.org/1999/xlink" xlink:title="abdomen" id="ABBRID0ECGDK" xlink:type="simple">Abd</abbrev>. V, chaetae Di2 and Di3 absent. Tubercle <abbrev xmlns:xlink="http://www.w3.org/1999/xlink" xlink:title="dorsointernal" id="ABBRID0EGGDK" xlink:type="simple">Di</abbrev> of <abbrev xmlns:xlink="http://www.w3.org/1999/xlink" xlink:title="abdomen" id="ABBRID0EKGDK" xlink:type="simple">Abd</abbrev>. IV partially fused (Fig. <xref ref-type="fig" rid="F7">79</xref>). Cryptopygy present and strongly developed, <abbrev xmlns:xlink="http://www.w3.org/1999/xlink" xlink:title="abdomen" id="ABBRID0ESGDK" xlink:type="simple">Abd</abbrev>. VI invisible from above (Fig. <xref ref-type="fig" rid="F7">79</xref>).</p><p>Ventral chaetotaxy. On head, groups <abbrev xmlns:xlink="http://www.w3.org/1999/xlink" xlink:title="ventroexternoanterior" id="ABBRID0E3GDK" xlink:type="simple">Vea</abbrev>, <abbrev xmlns:xlink="http://www.w3.org/1999/xlink" xlink:title="ventroexternomedial" id="ABBRID0EAHDK" xlink:type="simple">Vem</abbrev> and <abbrev xmlns:xlink="http://www.w3.org/1999/xlink" xlink:title="ventroexternoposterior" id="ABBRID0EEHDK" xlink:type="simple">Vep</abbrev> with 3, 2 and 4 chaetae, respectively. Group <abbrev xmlns:xlink="http://www.w3.org/1999/xlink" xlink:title="ventrointernal" id="ABBRID0EIHDK" xlink:type="simple">Vi</abbrev> on head with 5 chaetae (Fig. <xref ref-type="fig" rid="F7">77</xref>). On <abbrev xmlns:xlink="http://www.w3.org/1999/xlink" xlink:title="abdomen" id="ABBRID0EQHDK" xlink:type="simple">Abd</abbrev>. IV, furca rudimentary with 4 minute microchaetae and 4 mesochaetae (Fig. <xref ref-type="fig" rid="F7">78</xref>). On <abbrev xmlns:xlink="http://www.w3.org/1999/xlink" xlink:title="abdomen" id="ABBRID0EYHDK" xlink:type="simple">Abd</abbrev>. V, chaetae <abbrev xmlns:xlink="http://www.w3.org/1999/xlink" xlink:title="ventrolateral" id="ABBRID0E3HDK" xlink:type="simple">Vl</abbrev> present and L’ absent.</p><p>Legs. Chaetotaxy of legs as in Table <xref ref-type="table" rid="T21">21</xref>. Claw without internal tooth (Fig. <xref ref-type="fig" rid="F7">80</xref>). On tibiotarsi, chaeta M present and chaetae <abbrev xmlns:xlink="http://www.w3.org/1999/xlink" xlink:title="ordinary chaetae on tibiotarsi" id="ABBRID0EKIDK" xlink:type="simple">B4</abbrev> and <abbrev xmlns:xlink="http://www.w3.org/1999/xlink" xlink:title="ordinary chaetae on tibiotarsi" id="ABBRID0EOIDK" xlink:type="simple">B5</abbrev> of medium size and pointed.</p><table-wrap id="T21" position="float" orientation="portrait"><label>Table 21.</label><caption><p>Chaetotaxy of <italic><tp:taxon-name><tp:taxon-name-part taxon-name-part-type="genus" reg="Paravietnura">Paravietnura</tp:taxon-name-part> <tp:taxon-name-part taxon-name-part-type="species" reg="rostrata">rostrata</tp:taxon-name-part></tp:taxon-name></italic> sp. nov.: Postcephalic chaetotaxy.</p></caption><table id="TID0EZZBK" rules="all"><tbody><tr><th rowspan="1" colspan="1"/><th rowspan="1" colspan="4">Terga</th><th rowspan="1" colspan="5">Legs</th></tr><tr><th rowspan="1" colspan="1"/><th rowspan="1" colspan="1">
                    <abbrev xmlns:xlink="http://www.w3.org/1999/xlink" xlink:title="dorsointernal" id="ABBRID0E3JDK" xlink:type="simple">Di</abbrev>
                  </th><th rowspan="1" colspan="1">
                    <abbrev xmlns:xlink="http://www.w3.org/1999/xlink" xlink:title="dorsoexternal" id="ABBRID0EEKDK" xlink:type="simple">De</abbrev>
                  </th><th rowspan="1" colspan="1">
                    <abbrev xmlns:xlink="http://www.w3.org/1999/xlink" xlink:title="dorsolateral" id="ABBRID0EMKDK" xlink:type="simple">Dl</abbrev>
                  </th><th rowspan="1" colspan="1">L</th><th rowspan="1" colspan="1">
                    <abbrev xmlns:xlink="http://www.w3.org/1999/xlink" xlink:title="subcoxa 2" id="ABBRID0EXKDK" xlink:type="simple">Scx2</abbrev>
                  </th><th rowspan="1" colspan="1">
                    <abbrev xmlns:xlink="http://www.w3.org/1999/xlink" xlink:title="coxa" id="ABBRID0E6KDK" xlink:type="simple">Cx</abbrev>
                  </th><th rowspan="1" colspan="1">
                    <abbrev xmlns:xlink="http://www.w3.org/1999/xlink" xlink:title="trochanter" id="ABBRID0EHLDK" xlink:type="simple">Tr</abbrev>
                  </th><th rowspan="1" colspan="1">
                    <abbrev xmlns:xlink="http://www.w3.org/1999/xlink" xlink:title="femur" id="ABBRID0EPLDK" xlink:type="simple">Fe</abbrev>
                  </th><th rowspan="1" colspan="1">T</th></tr><tr><td rowspan="1" colspan="1"><abbrev xmlns:xlink="http://www.w3.org/1999/xlink" xlink:title="thorax" id="ABBRID0E2LDK" xlink:type="simple">Th</abbrev>. I</td><td rowspan="1" colspan="1">1</td><td rowspan="1" colspan="1">1</td><td rowspan="1" colspan="1">1</td><td rowspan="1" colspan="1">–</td><td rowspan="1" colspan="1">0</td><td rowspan="1" colspan="1">3</td><td rowspan="1" colspan="1">6</td><td rowspan="1" colspan="1">13</td><td rowspan="1" colspan="1">19</td></tr><tr><td rowspan="1" colspan="1"><abbrev xmlns:xlink="http://www.w3.org/1999/xlink" xlink:title="thorax" id="ABBRID0E6MDK" xlink:type="simple">Th</abbrev>. II</td><td rowspan="1" colspan="1">2</td><td rowspan="1" colspan="1">1+s</td><td rowspan="1" colspan="1">2+s+<abbrev xmlns:xlink="http://www.w3.org/1999/xlink" xlink:title="s-microchaeta" id="ABBRID0ENNDK" xlink:type="simple">ms</abbrev></td><td rowspan="1" colspan="1">3</td><td rowspan="1" colspan="1">2</td><td rowspan="1" colspan="1">7</td><td rowspan="1" colspan="1">6</td><td rowspan="1" colspan="1">12</td><td rowspan="1" colspan="1">19</td></tr><tr><td rowspan="1" colspan="1"><abbrev xmlns:xlink="http://www.w3.org/1999/xlink" xlink:title="thorax" id="ABBRID0EHODK" xlink:type="simple">Th</abbrev>. III</td><td rowspan="1" colspan="1">2</td><td rowspan="1" colspan="1">1+s</td><td rowspan="1" colspan="1">2+s</td><td rowspan="1" colspan="1">3</td><td rowspan="1" colspan="1">2</td><td rowspan="1" colspan="1">8</td><td rowspan="1" colspan="1">6</td><td rowspan="1" colspan="1">11</td><td rowspan="1" colspan="1">18</td></tr><tr><td rowspan="1" colspan="5"/><td rowspan="1" colspan="5">Sterna</td></tr><tr><td rowspan="1" colspan="1"><abbrev xmlns:xlink="http://www.w3.org/1999/xlink" xlink:title="abdomen" id="ABBRID0ESPDK" xlink:type="simple">Abd</abbrev>. I</td><td rowspan="1" colspan="1">2</td><td rowspan="1" colspan="1">2+s</td><td rowspan="1" colspan="1">2</td><td rowspan="1" colspan="1">2</td><td rowspan="1" colspan="5"><abbrev xmlns:xlink="http://www.w3.org/1999/xlink" xlink:title="ventral tube" id="ABBRID0EGQDK" xlink:type="simple">VT</abbrev>: 4</td></tr><tr><td rowspan="1" colspan="1"><abbrev xmlns:xlink="http://www.w3.org/1999/xlink" xlink:title="abdomen" id="ABBRID0EPQDK" xlink:type="simple">Abd</abbrev>. II</td><td rowspan="1" colspan="1">2</td><td rowspan="1" colspan="1">2+s</td><td rowspan="1" colspan="1">2</td><td rowspan="1" colspan="1">2</td><td rowspan="1" colspan="5"><abbrev xmlns:xlink="http://www.w3.org/1999/xlink" xlink:title="ventroexternal" id="ABBRID0EDRDK" xlink:type="simple">Ve</abbrev>: 3; chaeta Ve1 present</td></tr><tr><td rowspan="1" colspan="1"><abbrev xmlns:xlink="http://www.w3.org/1999/xlink" xlink:title="abdomen" id="ABBRID0EMRDK" xlink:type="simple">Abd</abbrev>. III</td><td rowspan="1" colspan="1">2</td><td rowspan="1" colspan="1">2+s</td><td rowspan="1" colspan="1">2</td><td rowspan="1" colspan="1">2</td><td rowspan="1" colspan="5"><abbrev xmlns:xlink="http://www.w3.org/1999/xlink" xlink:title="ventroexternolateral" id="ABBRID0EASDK" xlink:type="simple">Vel</abbrev>: 3; <abbrev xmlns:xlink="http://www.w3.org/1999/xlink" xlink:title="furcal" id="ABBRID0EESDK" xlink:type="simple">Fu</abbrev>: 4 me, 4 <abbrev xmlns:xlink="http://www.w3.org/1999/xlink" xlink:title="microchaeta" id="ABBRID0EISDK" xlink:type="simple">mi</abbrev></td></tr><tr><td rowspan="1" colspan="1"><abbrev xmlns:xlink="http://www.w3.org/1999/xlink" xlink:title="abdomen" id="ABBRID0EQSDK" xlink:type="simple">Abd</abbrev>. IV</td><td rowspan="1" colspan="1">(1+1)</td><td rowspan="1" colspan="1">1+s</td><td rowspan="1" colspan="1">3</td><td rowspan="1" colspan="1">3</td><td rowspan="1" colspan="5"><abbrev xmlns:xlink="http://www.w3.org/1999/xlink" xlink:title="ventroexternolateral" id="ABBRID0EETDK" xlink:type="simple">Vel</abbrev>: 2; <abbrev xmlns:xlink="http://www.w3.org/1999/xlink" xlink:title="ventroexternocentral" id="ABBRID0EITDK" xlink:type="simple">Vec</abbrev>: 2; <abbrev xmlns:xlink="http://www.w3.org/1999/xlink" xlink:title="ventroexternointernal" id="ABBRID0EMTDK" xlink:type="simple">Vei</abbrev>: 2; <abbrev xmlns:xlink="http://www.w3.org/1999/xlink" xlink:title="ventrolateral" id="ABBRID0EQTDK" xlink:type="simple">Vl</abbrev>: 4</td></tr><tr><td rowspan="1" colspan="1"><abbrev xmlns:xlink="http://www.w3.org/1999/xlink" xlink:title="abdomen" id="ABBRID0EZTDK" xlink:type="simple">Abd</abbrev>. V</td><td rowspan="1" colspan="4">4+s</td><td rowspan="1" colspan="5"><abbrev xmlns:xlink="http://www.w3.org/1999/xlink" xlink:title="antegenital" id="ABBRID0EEUDK" xlink:type="simple">Ag</abbrev>: 2; <abbrev xmlns:xlink="http://www.w3.org/1999/xlink" xlink:title="ventrolateral" id="ABBRID0EIUDK" xlink:type="simple">Vl</abbrev>: 1</td></tr><tr><td rowspan="1" colspan="1"><abbrev xmlns:xlink="http://www.w3.org/1999/xlink" xlink:title="abdomen" id="ABBRID0ERUDK" xlink:type="simple">Abd</abbrev>. VI</td><td rowspan="1" colspan="1"/><td rowspan="1" colspan="1">7</td><td rowspan="1" colspan="1"/><td rowspan="1" colspan="1"/><td rowspan="1" colspan="5"><abbrev xmlns:xlink="http://www.w3.org/1999/xlink" xlink:title="ventroexternal" id="ABBRID0EFVDK" xlink:type="simple">Ve</abbrev>: 11; <abbrev xmlns:xlink="http://www.w3.org/1999/xlink" xlink:title="chaetae of anal lobes" id="ABBRID0EJVDK" xlink:type="simple">An</abbrev>: 1mi</td></tr></tbody></table></table-wrap></tp:treatment-sec><tp:treatment-sec sec-type="remarks" id="SECID0ENVDK"><title>Remarks.</title><p>No doubt, the new species is the third member of the remarkable <tp:taxon-name><tp:taxon-name-part taxon-name-part-type="subfamily">Neanurinae</tp:taxon-name-part></tp:taxon-name> genus <italic><tp:taxon-name><tp:taxon-name-part taxon-name-part-type="genus" reg="Paravietnura">Paravietnura</tp:taxon-name-part></tp:taxon-name></italic> Smolis &amp; Kuznetsova, 2018 described recently from the Caucasus (<xref ref-type="bibr" rid="B46">Smolis and Kuznetsova 2018</xref>). <italic><tp:taxon-name><tp:taxon-name-part taxon-name-part-type="genus" reg="Paravietnura">Paravietnura</tp:taxon-name-part> <tp:taxon-name-part taxon-name-part-type="species" reg="rostrata">rostrata</tp:taxon-name-part></tp:taxon-name></italic> sp. nov. seems to be the closest to <italic><tp:taxon-name><tp:taxon-name-part taxon-name-part-type="genus" reg="Paravietnura">P.</tp:taxon-name-part> <tp:taxon-name-part taxon-name-part-type="species" reg="notabilis">notabilis</tp:taxon-name-part></tp:taxon-name></italic> Smolis &amp; Kuznetsova, 2018; however, it can be easily separated from the mentioned species because of the reduction of its cephalic chaetotaxy (in <italic><tp:taxon-name><tp:taxon-name-part taxon-name-part-type="genus" reg="Paravietnura"/><tp:taxon-name-part taxon-name-part-type="species" reg="rostrata">rostrata</tp:taxon-name-part></tp:taxon-name></italic>, chaetae G and Ocp absent, in <italic><tp:taxon-name><tp:taxon-name-part taxon-name-part-type="genus" reg="Paravietnura"/><tp:taxon-name-part taxon-name-part-type="species" reg="notabilis">notabilis</tp:taxon-name-part></tp:taxon-name></italic>, present), extremely elongated labrum, which is well visible from above (in <italic><tp:taxon-name><tp:taxon-name-part taxon-name-part-type="genus" reg="Paravietnura"/><tp:taxon-name-part taxon-name-part-type="species" reg="notabilis">notabilis</tp:taxon-name-part></tp:taxon-name></italic>, feebly elongated and practically invisible from above), absence of prelabral chaetae (in <italic><tp:taxon-name><tp:taxon-name-part taxon-name-part-type="genus" reg="Paravietnura"/><tp:taxon-name-part taxon-name-part-type="species" reg="notabilis">notabilis</tp:taxon-name-part></tp:taxon-name></italic>, 2 chaetae present), the presence of 1+1 chaetae <abbrev xmlns:xlink="http://www.w3.org/1999/xlink" xlink:title="dorsoexternal" id="ABBRID0EBYDK" xlink:type="simple">De</abbrev> on <abbrev xmlns:xlink="http://www.w3.org/1999/xlink" xlink:title="thorax" id="ABBRID0EFYDK" xlink:type="simple">Th</abbrev>. I (in <italic><tp:taxon-name><tp:taxon-name-part taxon-name-part-type="genus" reg="Paravietnura"/><tp:taxon-name-part taxon-name-part-type="species" reg="notabilis">notabilis</tp:taxon-name-part></tp:taxon-name></italic>, 2+2 chaetae present), the absence of chaetae Di3 on <abbrev xmlns:xlink="http://www.w3.org/1999/xlink" xlink:title="thorax" id="ABBRID0ETYDK" xlink:type="simple">Th</abbrev>. (in <italic><tp:taxon-name><tp:taxon-name-part taxon-name-part-type="genus" reg="Paravietnura"/><tp:taxon-name-part taxon-name-part-type="species" reg="notabilis">notabilis</tp:taxon-name-part></tp:taxon-name></italic>, present), reduction of the number of chaetae <abbrev xmlns:xlink="http://www.w3.org/1999/xlink" xlink:title="dorsoexternal" id="ABBRID0EBZDK" xlink:type="simple">De</abbrev> on <abbrev xmlns:xlink="http://www.w3.org/1999/xlink" xlink:title="thorax" id="ABBRID0EFZDK" xlink:type="simple">Th</abbrev>. II and III (in <italic><tp:taxon-name><tp:taxon-name-part taxon-name-part-type="genus" reg="Paravietnura"/><tp:taxon-name-part taxon-name-part-type="species" reg="rostrata">rostrata</tp:taxon-name-part></tp:taxon-name></italic>, 1+s chaetae, in <italic><tp:taxon-name><tp:taxon-name-part taxon-name-part-type="genus" reg="Paravietnura"/><tp:taxon-name-part taxon-name-part-type="species" reg="notabilis">notabilis</tp:taxon-name-part></tp:taxon-name></italic>, 2+s and 3+s chaetae, respectively), the absence of chaetae De2 and De3 on <abbrev xmlns:xlink="http://www.w3.org/1999/xlink" xlink:title="abdomen" id="ABBRID0E4ZDK" xlink:type="simple">Abd</abbrev>. I–III (in <italic><tp:taxon-name><tp:taxon-name-part taxon-name-part-type="genus" reg="Paravietnura"/><tp:taxon-name-part taxon-name-part-type="species" reg="notabilis">notabilis</tp:taxon-name-part></tp:taxon-name></italic>, present), the fusion of tubercles <abbrev xmlns:xlink="http://www.w3.org/1999/xlink" xlink:title="dorsointernal" id="ABBRID0EL1DK" xlink:type="simple">Di</abbrev> on <abbrev xmlns:xlink="http://www.w3.org/1999/xlink" xlink:title="abdomen" id="ABBRID0EP1DK" xlink:type="simple">Abd</abbrev>. IV (in <italic><tp:taxon-name><tp:taxon-name-part taxon-name-part-type="genus" reg="Paravietnura"/><tp:taxon-name-part taxon-name-part-type="species" reg="notabilis">notabilis</tp:taxon-name-part></tp:taxon-name></italic>, not fused) and the presence of 1 chaeta <abbrev xmlns:xlink="http://www.w3.org/1999/xlink" xlink:title="dorsointernal" id="ABBRID0E41DK" xlink:type="simple">Di</abbrev> on <abbrev xmlns:xlink="http://www.w3.org/1999/xlink" xlink:title="abdomen" id="ABBRID0EB2DK" xlink:type="simple">Abd</abbrev>. V (in <italic><tp:taxon-name><tp:taxon-name-part taxon-name-part-type="genus" reg="Paravietnura"/><tp:taxon-name-part taxon-name-part-type="species" reg="notabilis">notabilis</tp:taxon-name-part></tp:taxon-name></italic>, 3 chaetae <abbrev xmlns:xlink="http://www.w3.org/1999/xlink" xlink:title="dorsointernal" id="ABBRID0EP2DK" xlink:type="simple">Di</abbrev> present).</p><sec sec-type="New Records" id="SECID0ET2DK"><title>New Records</title></sec></tp:treatment-sec><ref-list><ref id="B46"><mixed-citation xmlns:xlink="http://www.w3.org/1999/xlink" xlink:type="simple"><person-group><name name-style="western"><surname>Smolis</surname><given-names>A</given-names></name><name name-style="western"><surname>Kuznetsova</surname><given-names>N</given-names></name></person-group> (<year>2018</year>) <article-title><italic><tp:taxon-name><tp:taxon-name-part taxon-name-part-type="genus">Paravietnura</tp:taxon-name-part></tp:taxon-name></italic> gen. n., an intriguing genus of <tp:taxon-name><tp:taxon-name-part taxon-name-part-type="tribe">Neanurini</tp:taxon-name-part></tp:taxon-name> from the Caucasus (<tp:taxon-name><tp:taxon-name-part taxon-name-part-type="order">Collembola</tp:taxon-name-part></tp:taxon-name>, <tp:taxon-name><tp:taxon-name-part taxon-name-part-type="family">Neanuridae</tp:taxon-name-part></tp:taxon-name>, <tp:taxon-name><tp:taxon-name-part taxon-name-part-type="subfamily">Neanurinae</tp:taxon-name-part></tp:taxon-name>).</article-title><source>Zookeys</source><volume>739</volume>: <fpage>41</fpage>–<lpage>54</lpage>. <ext-link xlink:type="simple" ext-link-type="doi" xlink:href="10.3897/zookeys.739.22041">https://doi.org/10.3897/zookeys.739.22041</ext-link></mixed-citation></ref></ref-list></tp:taxon-treatment>
