# Supplementary material for: Contribution to the knowledge of Neanurinae of north-western Iran with description of seven new species (Collembola, Neanuridae)
Source: Zookeys. 2020 Nov 12;992:105–38. doi: 10.3897/zookeys.992.56921 (PMC7677293; doi:10.3897/zookeys.992.56921)
Supplement: XML Treatment for Cryptonura maxima [file zookeys.992.56921-treatment8.xml]

<!DOCTYPE tp:taxon-treatment
  PUBLIC "-//TaxonX//DTD Taxonomic Treatment Publishing DTD v0 20100105//EN" "tax-treatment-NSO.dtd">
<tp:taxon-treatment xmlns:tp="http://www.plazi.org/taxpub"><tp:treatment-meta><kwd-group><label>Taxon classification</label><kwd><named-content xmlns:xlink="http://www.w3.org/1999/xlink" content-type="kingdom">Animalia</named-content></kwd><kwd><named-content xmlns:xlink="http://www.w3.org/1999/xlink" content-type="order">Poduromorpha</named-content></kwd><kwd><named-content xmlns:xlink="http://www.w3.org/1999/xlink" content-type="family">Neanuridae</named-content></kwd></kwd-group><mixed-citation publication-type="journal"><person-group><name><surname>Smolis</surname><given-names>Adrian</given-names></name><name><surname>Skarżyński</surname><given-names>Dariusz</given-names></name></person-group><article-title>Contribution to the knowledge of <tp:taxon-name><tp:taxon-name-part taxon-name-part-type="subfamily">Neanurinae</tp:taxon-name-part></tp:taxon-name> of north-western Iran with description of seven new species (<tp:taxon-name><tp:taxon-name-part taxon-name-part-type="order">Collembola</tp:taxon-name-part></tp:taxon-name>, <tp:taxon-name><tp:taxon-name-part taxon-name-part-type="family">Neanuridae</tp:taxon-name-part></tp:taxon-name>)</article-title><source>Zookeys</source><day>12</day><month>11</month><year>2020</year><volume>992</volume><fpage>105</fpage><lpage>138</lpage><pub-id pub-id-type="doi">10.3897/zookeys.992.56921</pub-id></mixed-citation></tp:treatment-meta><tp:nomenclature><tp:taxon-name><object-id xmlns:xlink="http://www.w3.org/1999/xlink" content-type="arpha" xlink:type="simple">60F1401A-46E8-548B-A8CC-EC165051640C</object-id>
            <tp:taxon-name-part taxon-name-part-type="genus" reg="Cryptonura">Cryptonura</tp:taxon-name-part>
            <tp:taxon-name-part taxon-name-part-type="species" reg="maxima">maxima</tp:taxon-name-part>
          </tp:taxon-name><tp:taxon-authority>Smolis, Falahati &amp; Skarżyński, 2012</tp:taxon-authority></tp:nomenclature><tp:treatment-sec sec-type="material" id="SECID0E13DK"><title>Material.</title><p>Iran, Mazandaran Province, Baladeh, 2200 m a.s.l., 12.VII.1974, leg. A. Senglet, sample 7459; numerous specimens on slide, Iran Mazandaran Province, Aliabad, 30.VII.1974, leg. A. Senglet, 7475.</p></tp:treatment-sec><tp:treatment-sec sec-type="notes" id="SECID0E63DK"><title>Note.</title><p>Up to date, the species was known from the Elburz Mts. in Golestan Province (<xref ref-type="bibr" rid="B44">Smolis et al. 2012</xref>).</p></tp:treatment-sec><ref-list><ref id="B44"><mixed-citation xmlns:xlink="http://www.w3.org/1999/xlink" xlink:type="simple"><person-group><name name-style="western"><surname>Smolis</surname><given-names>A</given-names></name><name name-style="western"><surname>Falahati</surname><given-names>A</given-names></name><name name-style="western"><surname>Skarżyński</surname><given-names>D</given-names></name></person-group> (<year>2012</year>) <article-title>The genus <italic><tp:taxon-name><tp:taxon-name-part taxon-name-part-type="genus">Cryptonura</tp:taxon-name-part></tp:taxon-name></italic> Cassagnau, 1979 (<tp:taxon-name><tp:taxon-name-part taxon-name-part-type="order">Collembola</tp:taxon-name-part></tp:taxon-name>: <tp:taxon-name><tp:taxon-name-part taxon-name-part-type="family">Neanuridae</tp:taxon-name-part></tp:taxon-name>: <tp:taxon-name><tp:taxon-name-part taxon-name-part-type="subfamily">Neanurinae</tp:taxon-name-part></tp:taxon-name>) in Iran.</article-title><source>Zootaxa</source><volume>3530</volume>: <fpage>51</fpage>–<lpage>58</lpage>. <ext-link xlink:type="simple" ext-link-type="doi" xlink:href="10.11646/zootaxa.3530.1.5">https://doi.org/10.11646/zootaxa.3530.1.5</ext-link></mixed-citation></ref></ref-list></tp:taxon-treatment>
