# Supplementary material for: Contribution to the knowledge of Neanurinae of north-western Iran with description of seven new species (Collembola, Neanuridae)
Source: Zookeys. 2020 Nov 12;992:105–38. doi: 10.3897/zookeys.992.56921 (PMC7677293; doi:10.3897/zookeys.992.56921)
Supplement: XML Treatment for Cryptonura persica [file zookeys.992.56921-treatment9.xml]

<!DOCTYPE tp:taxon-treatment
  PUBLIC "-//TaxonX//DTD Taxonomic Treatment Publishing DTD v0 20100105//EN" "tax-treatment-NSO.dtd">
<tp:taxon-treatment xmlns:tp="http://www.plazi.org/taxpub"><tp:treatment-meta><kwd-group><label>Taxon classification</label><kwd><named-content xmlns:xlink="http://www.w3.org/1999/xlink" content-type="kingdom">Animalia</named-content></kwd><kwd><named-content xmlns:xlink="http://www.w3.org/1999/xlink" content-type="order">Poduromorpha</named-content></kwd><kwd><named-content xmlns:xlink="http://www.w3.org/1999/xlink" content-type="family">Neanuridae</named-content></kwd></kwd-group><mixed-citation publication-type="journal"><person-group><name><surname>Smolis</surname><given-names>Adrian</given-names></name><name><surname>Skarżyński</surname><given-names>Dariusz</given-names></name></person-group><article-title>Contribution to the knowledge of <tp:taxon-name><tp:taxon-name-part taxon-name-part-type="subfamily">Neanurinae</tp:taxon-name-part></tp:taxon-name> of north-western Iran with description of seven new species (<tp:taxon-name><tp:taxon-name-part taxon-name-part-type="order">Collembola</tp:taxon-name-part></tp:taxon-name>, <tp:taxon-name><tp:taxon-name-part taxon-name-part-type="family">Neanuridae</tp:taxon-name-part></tp:taxon-name>)</article-title><source>Zookeys</source><day>12</day><month>11</month><year>2020</year><volume>992</volume><fpage>105</fpage><lpage>138</lpage><pub-id pub-id-type="doi">10.3897/zookeys.992.56921</pub-id></mixed-citation></tp:treatment-meta><tp:nomenclature><tp:taxon-name><object-id xmlns:xlink="http://www.w3.org/1999/xlink" content-type="arpha" xlink:type="simple">AFDC7E5C-B0D9-55D2-A37F-397E76621E71</object-id>
            <tp:taxon-name-part taxon-name-part-type="genus" reg="Cryptonura">Cryptonura</tp:taxon-name-part>
            <tp:taxon-name-part taxon-name-part-type="species" reg="persica">persica</tp:taxon-name-part>
          </tp:taxon-name><tp:taxon-authority>Smolis, Falahati &amp; Skarżyński, 2012</tp:taxon-authority></tp:nomenclature><tp:treatment-sec sec-type="material" id="SECID0EM5DK"><title>Material.</title><p>Iran, Mazandaran Province, near Gorgan, forest, mosses, sifting, 20.VII.1973, leg. A. Senglet, sample 7332; Mazandaran Province, near Shahpasand, leaves, sifting, 29.VII.1974, leg. A. Senglet, 7473; West Azerbaijan Province, Choj (<named-content xmlns:xlink="http://www.w3.org/1999/xlink" content-type="dwc:verbatimCoordinates" xlink:type="simple"><named-content content-type="geo-json" specific-use="{&#34;type&#34;:&#34;Point&#34;,&#34;coordinates&#34;:[45.033333,38.616667]}" id="NCID0EV5DK" xlink:type="simple">38°37'N, 45°02'E</named-content></named-content>), 1.VI.1975, leg. A. Senglet, 7503; Golestan Province, near Tangrah (<named-content xmlns:xlink="http://www.w3.org/1999/xlink" content-type="dwc:verbatimCoordinates" xlink:type="simple"><named-content content-type="geo-json" specific-use="{&#34;type&#34;:&#34;Point&#34;,&#34;coordinates&#34;:[55.833333,37.383333]}" id="NCID0E45DK" xlink:type="simple">37°23'N, 55°50'E</named-content></named-content>), 16.VII.1975, leg. A. Senglet, 7552; North Khorasan Province, near Tangrah (<named-content xmlns:xlink="http://www.w3.org/1999/xlink" content-type="dwc:verbatimCoordinates" xlink:type="simple"><named-content content-type="geo-json" specific-use="{&#34;type&#34;:&#34;Point&#34;,&#34;coordinates&#34;:[56.016667,37.333333]}" id="NCID0EF6DK" xlink:type="simple">37°20'N, 56°01'E</named-content></named-content>), 16.VII.1975, leg. A Senglet, 7553; Golestan Province, near Loveh (<named-content xmlns:xlink="http://www.w3.org/1999/xlink" content-type="dwc:verbatimCoordinates" xlink:type="simple"><named-content content-type="geo-json" specific-use="{&#34;type&#34;:&#34;Point&#34;,&#34;coordinates&#34;:[55.733333,37.333333]}" id="NCID0EN6DK" xlink:type="simple">37°20'N, 55°44'E</named-content></named-content> / 700 m a.s.l.), 21.VIII.1975, leg. A. Senglet, 7572; Golestan Province, near Loveh (<named-content xmlns:xlink="http://www.w3.org/1999/xlink" content-type="dwc:verbatimCoordinates" xlink:type="simple"><named-content content-type="geo-json" specific-use="{&#34;type&#34;:&#34;Point&#34;,&#34;coordinates&#34;:[55.716667,37.300000]}" id="NCID0EV6DK" xlink:type="simple">37°18'N, 55°43'E</named-content></named-content> / 1200 m a.s.l.), 21.VIII.1975, leg. A Senglet, 7573; Semnan Province, near Loveh (<named-content xmlns:xlink="http://www.w3.org/1999/xlink" content-type="dwc:verbatimCoordinates" xlink:type="simple"><named-content content-type="geo-json" specific-use="{&#34;type&#34;:&#34;Point&#34;,&#34;coordinates&#34;:[55.766667,37.316667]}" id="NCID0E46DK" xlink:type="simple">37°19'N, 55°46'E</named-content></named-content> / 1300 m a.s.l.), 22.VIII.1975, leg. A. Senglet, 7574.</p></tp:treatment-sec><tp:treatment-sec sec-type="notes" id="SECID0ECAEK"><title>Note.</title><p>Similarly to the previous species, <italic><tp:taxon-name><tp:taxon-name-part taxon-name-part-type="genus" reg="Cryptonura">C.</tp:taxon-name-part> <tp:taxon-name-part taxon-name-part-type="species" reg="persica">persica</tp:taxon-name-part></tp:taxon-name></italic> was known exclusively from the Elburz Mts. in Golestan Province (<xref ref-type="bibr" rid="B44">Smolis et al. 2012</xref>). The outlined records, from provinces West Azerbaijan, Mazandaran, Semnan and North Khorasan, shows that this form seems to be quite common and widespread in north-western Iran.</p></tp:treatment-sec><ref-list><ref id="B44"><mixed-citation xmlns:xlink="http://www.w3.org/1999/xlink" xlink:type="simple"><person-group><name name-style="western"><surname>Smolis</surname><given-names>A</given-names></name><name name-style="western"><surname>Falahati</surname><given-names>A</given-names></name><name name-style="western"><surname>Skarżyński</surname><given-names>D</given-names></name></person-group> (<year>2012</year>) <article-title>The genus <italic><tp:taxon-name><tp:taxon-name-part taxon-name-part-type="genus">Cryptonura</tp:taxon-name-part></tp:taxon-name></italic> Cassagnau, 1979 (<tp:taxon-name><tp:taxon-name-part taxon-name-part-type="order">Collembola</tp:taxon-name-part></tp:taxon-name>: <tp:taxon-name><tp:taxon-name-part taxon-name-part-type="family">Neanuridae</tp:taxon-name-part></tp:taxon-name>: <tp:taxon-name><tp:taxon-name-part taxon-name-part-type="subfamily">Neanurinae</tp:taxon-name-part></tp:taxon-name>) in Iran.</article-title><source>Zootaxa</source><volume>3530</volume>: <fpage>51</fpage>–<lpage>58</lpage>. <ext-link xlink:type="simple" ext-link-type="doi" xlink:href="10.11646/zootaxa.3530.1.5">https://doi.org/10.11646/zootaxa.3530.1.5</ext-link></mixed-citation></ref></ref-list></tp:taxon-treatment>
